# Supplementary material for: The Transcription Factor VpxlnR Is Required for the Growth, Development, and Virulence of the Fungal Pathogen Valsa pyri
Source: Front Microbiol. 2022 Mar 3;13:784686. doi: 10.3389/fmicb.2022.784686 (PMC8928461; doi:10.3389/fmicb.2022.784686)
Supplement: Supplementary file 6 [file Table_1.XLSX]

## Sheet: Sheet1
TABLE S1 VpxlnR binding promoters prediction
Gene ID	Strand	Genome location	Sequence	Sequence length
VP1G_07087	+	KN714738.1:1-982	CTTTGCTTGCGGGGGTTTGATGATGTCGCGACTGGGATTATGGTGGTGGTGGTGGTGGTGGTGGTGGTGGTGGCTTTGGAGAGCTCACGGCTACCTTTTGHFTGCTCTCGGAAGTATGGGCTTCATGTCGGATGTGTGATTGGCCTTGCGACGACCATGTTGGGTGGCCGCAGCTTGAAGGAAGGTGAGGCCATCTTCGGAAATGGAATAAATCGTTCGATGATGCGCGACTGGCATTAGCTGGGAGCTTCCTCGGGAGTTCCGGCCGGCAGCAGAGCTCTATACTCCTCTTCTTTCTTGGCCGGCAAGGGTCCAGCTGCCGTAGTCGACTGATATTCTCACTGCAGGGCGTGTATTAACCTTGGAGCACACCTTCGACTTGCCCAGGTGCTTCCCTTA…	974
VP1G_00002	+	KN714666.1:2829-4829	AAAACTGCAGAGAACCCAGAAACAGCTGGCGGATAAGAGCGAAACCGTCCATAAGTTGGATGGCAGGGTTGCATCTCTCGAGGAGCAACTGCAGTCGAAGACACAGCGACCTGAGGACACGGCGGCTTTCAAGGACATTCAAGAATTGGTCAAACCACTTGAATCAAHFCATGGAGTCCGAACAACGTCGAGGCATGGAAGAAATATCTTCCATGCTGACAGACATGAAGACAAAAGTTGAAGCAGGAGATAAAGCCACTATATCTCTAGAAAACAGTATGACAATCCTTGAAAGCAGGATTGGAACAGCGGACAGGAACAGCTCTCAGATGCCCCCTGACCAGAAAGCTCTTGTAAAAGAACTGCAGCAGAAGGTCACGTCTCTTCAGACAGAAATGG…	1993
VP1G_09568	+	KN714813.1:4608-6608	CCAGTTCCAAGATACATACTGTGTATTTGCTAGCACGTGATATCCCGAGGGATTTAGAAATTGACAAACGCTGATTGGCCAGACATGGACGGGTCGGCAATTCGGTTACTTGCTCTTCTCTATGTCGATGACCTCGACCATCCAGAAAACATCGCCACAAAGGTCCAGAGTGTCGGAAAGGAGGCTGAATTCTGCCGTTTTACGTGTTGGGCACAACAACTTTCAATCACCTAATTTTCTTAATCAACCTATCGATCGTCTTGTATGAATTGAACAAGACGTTAACTCGCACTTAACCACCACGTTCCGTTGACCCGACGAHFTCTCCGCTCTACCTCGACCCGATTCCTGGGTGCCGCGTCCAGGCCGGCGCTCCGGCCCTCGACGATCCTCATGGCA…	1993
VP1G_11312	+	KN714806.1:5238-7238	CGAGGTCACGAGGAAGTATCTGCAAAGTATCAAGCGGTGCTTGACCTTTGCACAGGTGHFCAGAGGACGTTAGGCAACTCATGGGCTGAAGCACGGGAAGAGGCCACGAGACTTGAAGAGAAAGAAAGCGAACAGAGTGAAGTTGGCCACATAGCCGTAAATTTGATGTCCACTCGATTATTGTCTATTGCTGTCTGGCGATTGCCCTTTCGGCAGTGATCCTCGAAATTCCCTGGTCTAATGTACATTCAAAGCAAAAATCCGTTGCTTCCTGGGTTGTCCCAACTCCGAACGCCGTCGCATTGTGTCACCCGGCGTTTCTCATGACACCAAATCGCTGATGGCCATGGAGGATCCCAAGGGTTGGCCATCATAATCATCCGACCCACCCTCGCCTGG…	1993
VP1G_09999	+	KN714840.1:5273-7273	TGAGAAGGTTGAGGGCGTTGCCTGGGTGGAAGAAAAACATGAGTTTGTCAGTGGTAATAATTTAGCGGTAGCGGGGAGGTTGAAATGCGGCTCGCGCATCCATCCATCGATCACAGGCTTAGTCCGTAGTCCGTACCGTATCGACTGTGGGAAAGCAACCTTGGGCAAGGTTCCTGAGTCGAACTTTGGACAACCCCTCCGCTTGCTGGTGGGAGCTTGATGACTGCACGTACCGTGATTCAAGTAAAACAAACGACCAAAAACGCCAAAGAGTTCGGTTCTAAGAACCCAAGATACTGGCCGGATAGTCGATAAGATCGCTGAGAAGGGAAGTCAAGGCGATGATGGTGCTTTTTGATCAGGCTCCGTCTTTGGTGAAGAGTGTGTTTCCCAAAGTTG…	1993
VP1G_10930	+	KN714707.1:6256-8256	GTGTCGTCATCACCGGTTACAGTGTCGAGGGCACTATGGCGAGACAAATCATGCAGGAGCCCGAGCAGATTCAAGCTGTTGTTACTAGGAATTCTGCCAACGCTCGGAGGGCCCCCGGTGGCGAAGCTGAGAAGGTGATGATACCGCGAAGATGTAGCGTTCAGGAATTCTCTTTTGCTGCCCATGTTGATGGCAACGAAAACAGGGAGTTCATCGAAGAGGTGGCAGCACCAGTGGTGGTAAGTTCTTCGTATCATAGCCTCTTGCCTTTCGAAAGTATTCTAACATCCTCTAGATTCTCGTGCACGGAGAGCAGCACAACATGATGAGACTGAAGTCAAAGCTCCTCTCTCTTAACAGCAACAAGACTCTCAAAGTCAAGGTTTACAGTCCCAAGAA…	1993
VP1G_08313	+	KN714768.1:6531-8531	CCTAGGTATCTAAGTACCTGGCCTAGTTTCTATATACTAAGAGGTACCTCTGTAGTGTAGTATTATCACCAAGGTGGGCTGGGGGGTGCCTACTACTTGTCAGTTGACGTTGGCATTGAGGAAGATGCCGTGTCTGTGTTGGGCAAAGAGACGCCATTTTTGTTTCAATTTACCCCATCTGGACGCATCATGGATTGGTTAAATAATCCGACAACCTGGTTATGCTTGCACAGGTTGAACAACCTGGAGCTGGATTAAACTACGAAGCAAGGCTGATGATGAACAGGCTGACAGGGTCACCCCATGCTTTACTACTACGGTATCGTGATGAGGTACGTACTGCTAAAGTGCTGTAACAAGATTAAACGGAGATGHFTTGAGATTGACCTCGTCTCCACC…	1993
VP1G_09736	+	KN714823.1:7638-9638	ATCCCTCTGCCTATCATCCAGGTTCTCAAAACCCTTGAAGCGGCTTCCACTAGCAGCATCACGTCCCGTAGCCTGTCCTTGAACCCGGTCTTGCAGCTCACCGCCTGACGTCTGTCCACCACCGCCTTCACCTCTGGTCTCCCTCCTTCTATTCCCCGACCCCGTAAGCGCGCCGGCAATCCCACCCAGGATACTACCAAGAAACGCCAAAATCGCCGCAATAAGGCGCGACAGCGGGTTACTCGTCCCGGCGCCAGCGCCCGGATACGCAGGGGAAAACCGGTCCACAGGCGCCAACACCAGCGTCGAGCTCGGCGCAAGACCCAGCTCCCGGAGCGTCTTGTCCTCCTCGGTCGCGGGGTCGATGGTGCGGTTCGGCAAGGGGGTCATGATGACCTT…	1993
VP1G_09645	+	KN714817.1:10293-12293	TCTGTCATCTTCTGCGAACTTAGTCAACTTCACAGTAAGCTGCTGTATTTCATATCTCGTGCACGCCGCATCATTTTCTGCCAGGGAAGACAGTCAGTATCAAGAGCATCTTTGCGAGCAGTAAATAGTTGAACTCGGAGACTGTTAGCCGTACCGATTGCTAAGCCATCCTCATTTTCGGCACCCGAGTCAACAACCTCTTCACCAATTTCTTCACTAGATTTTGACCCTGAAGACACGGCCGAAGGAGAGTTTTGATTCACCACCGTGTTCTGACCTAAATCATGTTCCTAGTCAGAAGACAAGACACAATGGCCAGGAAAGTAGTCAGGGATCATGAAGGTGCTGGCTTGCGTACTGTAAGCAACATGATTTTCAACAGCTACTAGTGCTTTAACA…	1993
VP1G_10349	+	KN714872.1:12996-14996	AATGCCATTCGTAGCAGGTACCGTCAATACACCAATGATTTGAGGCAAGCCGGTGAATCCAGCTATCCAAAAGATAGTGGCCCCAATCATCTGGGATAAACAGGCCAGAAAGCCGATGTCACGGACATAATGTGTCCGAAGCTCATACCATGAAGGCCACCACGTCCATCTCCTCCTGCCCTTGCCCCTAGATGCACCTCCCTCCTCGCTATCTCCTCCGTTCCTCTTGCCTTCTTCGTCGACTAATCCGGCCGCATCTTCATCACTACCGGGGGTATCATCAGCAACACTCTTCTTACTCAACCAAGCCTTCCTATCCTGATGATGATGCCGACACCCACTGCTATCCTTCCGAAGCACCAGATCCCCCTTCCCATGACTCAGCGCCTCCTCCAGCGC…	1993
VP1G_09521	+	KN714811.1:15803-17803	TGCGCTCGCCATCTTGCCAGTCTCGTAGCTGGATCGTGTGATACGGTCGGTGCGCGGCTTGCGCAGGTTCTGAAAGAACTGCAGTGCCGACCCAAGGTCGGCGTCTTTCCAGTGCTTAATTGTCTGGGCAAGGGCGAAGCCGGACTCGATGGCCTGACAAGCTCCTTGACCTTGTTATTAGGAGATTCATTAGCACACTGCGGTTATGCAAACATCTAGGTCAAACTCACCCTGGTGGGGAAGCGTTGAGTGGACAGAGTCTCCTATCAAGATAATACCAGAGCCGGGGCTGTCCGGCTGGATCTCAAACCATTTCTCGGTGGGTTCGCGGACATAGAGGGTTTGCTTCAGGATTTTGCCATCCTGTGAGCCCTTTCTCAGCCCGGCGACAATTTCCTG…	1993
VP1G_09052	+	KN714791.1:17009-19009	GTTTCCACCATAAGTACTGCCGTGCGTACCCGGCTCGACGACCAGCATAACCTCCTTGTCCGCCAGAACGCACGAGACGGGGTACATGCCGCCACTGATGGCCTTGCCGAGTGTCACCAGGTCGGGCTTGATGCCGGCCCATTGGTGGCAGAGCATCTTGCCGGTACGACCAATACCCGTCTGGATCTCGTCACAGATGAAGAGGACATTGTGCTTCTTGCACAGAGCGGAGACCTTGCTGAGGTAGTCCTCATCAGGGACAACCACGCCAGCCTCGCCCTGGATGGGCTCGACAATGAAGGCGGCAGTCAGTTCGCCATTAGCTTCGAGAACAGCCTCGAGGTCGGCGACGTTGTTATACCGGATTGGGTTGCCGGTAGTAGGGCAGAATGATCCAAT…	1985
VP1G_10159	+	KN714853.1:20575-22575	AACAACCGCACCGACAGGTGGGGCGGCAGCATAGAAAATAGGGCGCGCTTTGCTCTCGAGGTCACCAAGGCCGTGACCGAGGCTGTGGGAAGTGACAAGACAGGCATTCGACTGTCGCCTTTCTCCACCTTCCAGGGTATGAHFTCCCAACCCACAGTTCTCCTACCTTGTCAAGGAGCTGAAGAAGTACAACCTGGCCTACCTTCACCTGGTCGAGTCGCGCATCGCAGGCAATGCGGACATTGAGGCCACGGAGAAGATCAATTTCTTGGTGGATATCTGGGAAAACCAAAGCCCAGTCTTGCTGGCCGGTGGCTTCAAGCCCGACTCGGCTGTCAGAGCGGTGGATGTTGACTTCCCCAGCAAGAACGTCATAATAGTGTTTGGCCGCTACTTCAT…	1993
VP1G_06445	+	KN714726.1:21780-23780	CCCGGGCCCGGTCTGCGAATTCCTGGTAGGTGCGGCGGAGGATGGCGCCGTTGGCGGTGATGTGGACTATTGCTTCGGCCTGGGGCTCTATGGAGGCGGCCCGGGGGAGGAAGATGGTTGGTGAGAGGGTGTGGATGTGGTTGGTGTGCTGGTGCTTTTTTTGCTCTCCGGTCTCGAGGGGGGGTGTTGTTGTTGTTGCCGTTGATGGTGGTGAGGGCTGTGAGGAGGAGGGCAGTATATGGCCCAGGATACTCCTGAGGCGAGAAGGAGGACCAGACATGTTGTCACTCTCACTTTCTGGGCGCCAGTGATATATGTGCAATGTATAAGAGGGAGTGAGATGCGTGGAGGAGTTGCCTTGTTACAGTGAGAGGAATACGACGAGAACTCHFCTGAGTA…	1993
VP1G_08220	+	KN714765.1:22483-24483	TAACTCTGGCCTCATCACCATTAAACATCACCATCACCGTCATCGTCTCATTTGCCTCCTTACAGTCCTTCTTCTTCTTTGAGTCAAAAATCGTCTTGTTTTGGTTTAATAACCTTTGCCAAGATGGCTTTTGCTTATACAAACTTTTATCTTTTGATTTGATTGCCGATGGATGCCGGCCTATCGAAGTTTATGCCTCTGCGATGAGGCTATGCAACAACGAGATTGATTAGAAAGAAAAATTCAACATCGACACAGCAGAACCAGCCTGCCACATCCGTCTCAGTATAGACATGTGTTGTTACCACCCAGTATTCTAGCAGCTGTTCTCCGGCTGCAAGCGTCTCCTTGGTCCCCTGTTGCTTGGTTCGCCTTTAAGCCGCCCAAAGTTTCGAGACC…	1993
VP1G_00841	+	KN714669.1:23617-25617	TTCTGCGACGCTCGTCCAGGTCATCGGCCAGCACCTCCATGATCGCATCATGGTCCTCGCGGTCCTCAGGTCCGTGCTGGGCGACCCACTGGTCCATCTCTTCCTGGAAGTCGTTGTCATAGAGGGCGAAGGCGGCGTTGAGGGCCTCCTCCGTGTTGGCGGCCAGGGCAACTGCCTGGGGATAGTGACCGAAGGTCTGAGAAGATGCTCCAGCTTGCTGGGTGACCTGAAATCCAGGGGCATTGACGGGGCCGATGTGCGAAGGACCCAGAGGGCCAACGTTGGTCGACATCATCATCTGGCCACCATGGTTCATGTAGCCAAAGTTGGGGGAAGAGGACACTCCGTTGACAGATGGCAGGTAAGGTGCGTTCACCTGATGAGGGAAGACCGCCGGGT…	1993
VP1G_09823	+	KN714828.1:23956-25956	TTTCTTTTTGGTGAATGTTTTTGCGGTCAGGTTGAGAGTTTATAGATATGTGGTTGTTGTGCCGTTTTGGGTGGGTTTGTTCAACGAGTAGGTTAGTGTGGTCGTGATGCGGGGATAATTGACTGACGACATCTCCGTCATCCATGCCGACACCGGGACTTAGAGCCGGGCACGCCGGGGCAACTCAGAAATTACACAACAGCGGATCAAGGCCAGACTTTCGGAAATTATATACTCACCTGGCAGCAGATCTCAGTACCTCACAAGCTTGACACAACGATCCCGCGACAATGTCAGGGCCTCTCAAAGTTGCTGTCCTGGATGACTACCAGGGCTTCGCTGAGCCTATCTTCCAGAAGTTAGACAGCAGCAAGTTCCAAGTGGCCATCTTCAATGACA…	1993
VP1G_11342	+	KN714810.1:24899-26899	TGAACCCGGACATTCCAGAGGCGGCGCGCCGGAGCAACCTTGGAAGCGTTGCTGAGTGTTTGTTGACGTCTGTGCCTCCTGAACCCAGTCCAGACAGAGTACTTCCAGGTTTGTCTCCTTGCGACACCATCTACAAATCCGTGCTCACCACCGCATCTTTTTTGGCCCCTTTCCTGAACTCGACCATCACGGCTGCGTGTTACACTGCAATAGCGCAAGTGATCGAAACTCAGGTATGAATATCATCGCATACCCCTTTGGAGTTGCCCCACTAACCTTGGAATGTACATGTGCCCAGGCGACTCTCAGCTCTGTTAATCCCCGTTCCGACTTTCGCAGCAAGGAGTCACGATGACATCCTTTATCACGACCGTGTATGTCCACCCGCTTCTACTTCGC…	1993
VP1G_05216	+	KN714706.1:24965-26965	GCTTATTTGAAGACCTTGCCGGCGGAGTGCTTGTACTCCTTGTCGCCAACAACGACGGGCTTGTCCCAGGTCCACTGAGCCTCGACGTAAGCACGGTGCTCAGGGTTGGTGGGGTCGAGCTTCTCGAACTCGTAGCTCTCGTAGTCGGGAGCGACATCGAAAACGGGACCGAACTCCTGGCCACGGATGACGAAAGCACCCTCGATCACGGAGTCGTTGTTCTCGCCGTAGACGGAAGCGCAACCGAACAGGTACTTGCGGGATCCCTCAAGACGGGTGTTGAAGCCACCAATCAGGTTGTTGGACATGAAAGTCAGGGTGAGCTCGTCGTTGTACTTGTACTTGCACTTCCAGATGGAGTACTCCTCGAAGTTAACATTCTCCCAGAACCACCTCAGA…	1993
VP1G_10197	+	KN714856.1:26020-28020	TGTCCCACCCACACTTGGAGCCCCCTCACTCATCTTTGCACAGCAGCCCATATAGTCCTTCAGCGCCAATCAGGCCACCGAACTGGCTGCATTGTGAGTGTCCCCTGGGAGGGAATCATCGAACAAGGTTCCGCGAGCAAGATTCGGAAGGTAAAGAACACCGAGTGCCTAAACTTTAGGGATAAGTCCATTTCTGTGCAGGGTCCGCACGAGTGTCGACAGATATGCAGAGTCTCGTAATTTCGGACCAATCGCTTAGCCATCTTTTTGGGTCGAAGCAGGTTGCATAGATGCGGACGACCCTTACTATACTGTGGATTATCCGGCCGGTCGTCGAAGGTTGACCAGCGCTTTCGAGGGCGCTCGCTCTTTTCTCGCCGAAGCTGGTACCGTTCACTT…	1993
VP1G_05632	+	KN714712.1:26908-28908	CTCAAATGGACGGTTTCGACCACGCTGCCATCGCATCCGAGGATTTTGGAGCAATATGGGCGTGAGTTATATTGCGGGCTGCATCTTAGTTTCGAACCAGTCTCAGCTGATATCGTGTACAGAGCGAGGAATTCCATTTCTGCTGCATCCTGGGCCATCTATGACATATATCGAGACCCTGAGATGCTGGCTAGCGTGAGGGCCGAGGTTGATGCCTGTGTGCTTAAAAGTCCHFATCCGATTCGATATCGACCAATTGCTCCGCTTGCCAGTTCTTCAAGCCGTCTATGCCGAGACTTTACGTCTCAGAATGCACTTCTACATCATCAGGATGCCAGACAGGGTTGATATAAATATCCGGGACTGGATTATACCAAGACGAAAGGTAATCGTCACGCC…	1993
VP1G_09432	+	KN714807.1:27575-29575	ACAACTACACAGGTTTATCAAGATCACCCACGGCTGCTTCATTCGTCCGGCCTGAGAGACGAGCCGATAAGCCGACAACTTTCCTGGAAGCTCTTCAGGAGAAGTACGCCGGCGAGGTCACAGCTGACCAGACCCCCATCTCATCCGGCCCCCAGATCATCATCTCAGGCAAGGTCGCTGAGGAGATTGGCTTTGATAAGATACGAAAGCAGCAGGCCCGTCTGAACGAGCTAAAGATCGTCATCCTCGATGGCCTGCGCATCGATAGGGCCTCCGACCCCAAGGTCTCGGACAAGTCCATAAAAGAGATCTGCCCCAAGGTCGTGGAGCTGAACCTCAGTCGTAATCTTTTCACGCGGCTCGAGGACGTCGTTGAGATCTGCTTGCAGCTAGAAGCTT…	1993
VP1G_07722	+	KN714753.1:27792-29792	TGGCAGAGACCTCTCTCGAACGGCATGAGTCTGCTCCATATCTGCCAGAGTTGATCGACGCCATCCTTCAACAGGHFACGCGATGGCAAGAATGGCGCCGATACCCCCACCCAGCTTGATGCAGTTGAGCCATTGAATGCGAAACATGGACTTTGGAGACAAGCAGTAGGTCCGGAGGAGGAAAACGAAATAGGCCGGGGCCAGGTAGACGTAAATATGCTTCATACACAAGAGGGTAGCAAAAGCAAGCCCACTGTACAGTAAACCTGACTGCTTCCTTGCCAGGACGAGAGATGCGACCAGTAGACCATACATTGTTCCATTGTATTGGAAGTGTATGTGGTCAACGATCAGTAGTCCTGGAGAAAGCAGGATGGAGAGGGCAGCAGCTTGGGCAGC…	1993
VP1G_06386	+	KN714725.1:28955-30955	GAGGTTGTTCTGACACCTGTGGACTAAGGCGTTTGGTTATATAATATAGTCGAGTCGTGGATGCATTGGAATAGAGTTTGATCTGGCCAACTGGCCAACTTAATACTGTTGTGAATTCGCCATCATAAAATAATAGGTACTCAAGTAGGTAAGCACGATTTATACTTCATACGGGTTCCAAGATCGGACATTTCGGGTGCTGTGGGCGGTTCCACAATAGGTATTCAATCTGACAGCCTGGGTGTCAGCTCCTCCTTCGTTTCCCGAATGCCCAGCTCCGGAGACCAGATTAACTTCTTTCTCTTTGGCTCTCACAACCCACCGCTTTTCCCCCAAGATCTTGAAGGCGCCTCCGGAGCTCTGCAGTCGGGTTTCATTGCATGTTTGACACTGCATCAT…	1993
VP1G_08448	+	KN714772.1:29109-31109	GCCCTTCTTCCTCGGTGCCAGGTACGAGATGGTAGGCTCCTCGACGTTACGAGGAACCGGCCTCCAGATTTTGACCCTGAAGCCCTCGTCTGCCGCTGAATCCTTCTTTTCCGGCTTGTCGCCAGGTAGGCCATCGGTATCGACATCTTCCTCGTCGAGGGGTCGTTTTCTGTAGAGCTTTCCGGATCGTGCCAATTTCAGCAGTTCTTGGCTATGTTGAGGGAGAAGATGGGTGTCCTTGGGCATCCCATGGGGTAGTTCTTCGGCCCAGATATCGTCCTTTTTGTCTTCTTCGCGTTCGGGGGAGGGTGCAAAGGTCACTTCCTCCTTGCGCCATTGTCGGACCGGGAGGCCTAGAGACACGTTATTGTTAGTTATTGTGACTTCAGGTACCTCAGG…	1993
VP1G_05353	+	KN714708.1:29235-31235	GTGGGACATGGAGGAGAAGCGGGGCCACCTGAATGGCCCACGGTAGCTATACGCCTCCTCGTCGGCATCGTCGGCACAAGGTAGGTACGTTCGCAGCCTACCAAGTATAATGTCGGTGCACAGAGGGGGGAACCTGCGCGCTAAGCGACGGATACACTCGACGCCGCAGTTGTCGAGCATGTCGATAATCCGGGTAAGGATATGGTCAGGAAGCCGGTGCAGCGGACTGAGTGTTTCGTTGTGTAACGCCGCCACGACGAATGGGTCTGTTGGTGTCCCGGCAGGCGAGTCGTCATGACTAGGAGGGAAAAGTTCGTAATATCTTGGGGGTGGCTGGGGGGTCATCTCGTGTTTCTGTTCTTCCCCTGATTCTGCCGTGGTAGATGACGGCTGAGTAGA…	1993
VP1G_10041	+	KN714843.1:30870-32870	CCTCCATGAAGTACCTCAGGTACTGGTAGCTGACATCGACGTCAGGGTTGCCACCCTTTTCTCGGTGCTCCTCTATGGTCTCTCTGCCACCGCTGAAGGCGTGCTTATTTATCTTGCTCTTGATCTGGTTGGGGGTGTCCTTCATGAHFAGAGTCAACGGACGCGGACATCTTGGAGCCAGGGCCTTGTAAGGCATCAAGGAAACGCGCGTGGATCAAAGATGGCTTAGCCCAGTGAAGACGGGCTGCGACATCTCTAGTCATCCGGAAGTAGGGGTCCTGGTCGATGGCGCAAGGGATGAGGCAGGGGATCTTGGTGGTGATCTCCTCATCCGCTCCAAAGATGTGCGGGAACGTGGACGCAAAGGAAGTCGAGCCCTGAACGGCACCGAAATGTATC…	1993
VP1G_10164	+	KN714853.1:30887-32887	TTTGCAGCGCATCTAGTGGCTAGGACGACGATAAGGGTGGCGGGGGTACCTATTGACTTAGGGCTGGGGAGTGTATCGAGGAATGGGACTGCAGCACAAAAGGACCCTCCCGATATGGTGAGAATGGCGGAGCGGTTTCTCTGAGCGAGCACATGATGTGGCTATACGATGCGGGTATTTTGGTCTAACCCACCTAGGTACCTATCTCGTCGGTTATTGTGCTGGCATCTACTTCCCTATTATCCAGCACATGGTAGCATCGCGGCACTGCCTGGTCGGACAATCGCAAAAACCCTATCATGTCCGAGCTAATCTCATGTGTTGTATTGTTTGATGTGTGCTATATCTACGTGGTCTTACCGCCTGTACGCAGGTTTGAGGGCTAGGCTGGGCCGCGTA…	1993
VP1G_09185	+	KN714797.1:31473-33473	GGATGCTGAGATCAAGCACGACGCCTGCGTCATGTACTCGATTGTTGGCTGGGGCTGCAAGGTCGGTGCGTGGGCCCGTGTCGAAGGTACACCCATGCCTGTGACCAGCCACACCACTAGTATTGTGAAAAATGGTGTCAAGGTTCAGTCTGCCACCATCCTGGGCAAGGAGTGTGGTGTTCATGATGAGGTGCGCGTGCAGAACTGCATCTGCTTGCCGTACAAGGATCTGAAGCGGGTGAGTCTCCCCAATAATGAGTGCACAAGTATTTTGGTTGATCAGATGTGCTGACTTGATACAGGATGTCGCAAGTGAGGTCATCATGTGAGGAGGCGACTTCAGGCATGGACGGGGATTTTACGAGCGGCCACTAATGATACCATCATGAATTTGCTACG…	1993
VP1G_08557	+	KN714775.1:34299-36299	GCCCAAGACCTTTCGGGAGGGCGTCATCTGGAGGGACTGCTCTTTTGCGTCGTTCTCCAGGTTCAACCGGGTTTCGTTTTCCACCAAGTCAAGAGCGCGACGACATATCTCGAAAGCCTTTCGCAGGTCGCCTGTTTGGCTTGACACCTTGCGGGAACATAGCTCGATCGCTGCTGGGTGAAAGAAGGGCGTGAAATCCGATTGGGAATCTTTGGGCAGGAGAGTCTTCAGGCGCTTCGTGATGATCGTCTTGACCTGCGGCGCTGTGTAAGGTAGGAATGGTAAAAGCTCCGGCTTGAGGTTCCGAGACTTGAGACGCGGGAGGAATCGGTCCGTCAGGTCGAGTGCGTTCGCTATTCCGATCAAAAGCAGTCTAGAAGACTTCTGCATGGACCACTC…	1993
VP1G_01698	+	KN714673.1:38017-40017	GTTGTATCTGCATAAGAAATACAAGGGGCTGGCAGTACCAAAATATTTGTCCATATACGCTAACCTTCTGCTTAGAAAGAATTGACAAGTTCATGCCTCTCAACACCGGAGTCCTAGTAGCTTCATACACCGACCCATACTTGCGGTCACATGAACCCAATACACATGGTAGGTATGATTTCGGGCAATGTTCCGTACTTCTAGAACGTGATAAAGGGTTATGAATACTTGTACTTGGCAGGGCTTTGATACCTCCTGCCAACTTGAGTAAACTTCAGTTCCATGGCACCAAAGCATATCAACCAGGTGGCTTTGAGAACATCTGCCCAGGTGTCCTCTGAGCCACCAGCTCCCCGCGGATTATCCTCCGAGGAGGTCTTGATCCGCGAGGCCGCCCCA…	1993
VP1G_06557	+	KN714728.1:38729-40729	TGAAGCAGATGTACCGCGAAATGGTTGTTACCCGGTATGCAGCGCTACATGCTCTTTTCCCGTAGCCCGAGAAATGCATGTTGCACTTTATATACTGACAGATCTTGTGTGTGTTACAGACAGATGGHFCGACCGACTGTACAAGGAGAAGAAGATTAGAGGTTTCTGCCATCTTTCGACTGGCCAGGAGGCCGTCGCCGTCGGTATTGAGCATGCTATCACCAAAGACGACGATGTCATCACCGCCTACCGCTGTCACGGATATGCCATGCTGCGCGGAGCTACCGTGCGGTCTATCATCGGCGAGTTGCTCGGAAGACGCCAGGGTATTGCCTACGGAAAGGGTGGTTCCATGCACATGTTCACCAAGAACTTCTACGGTGGAAACGGTATCGTCGG…	1993
VP1G_08949	+	KN714787.1:40473-42473	GGCAGAATGGAGACGGAGGGATTCTTTCATTACTGCGTCAAAGTAGGGCATCTGCTGTATCTCTTTGAAACTAGGTTGCTCCGAGAGCTGGCCCCTGGAGCTGAGCTCTCTAATCTCTTGCTTCAGCCTGGCCATAACCCGTGGGTACCTCAGGAGGTGGTATAGCATTCCTGATAGGCTCGTGGCTGTGGTGTCTGAGCCTGCGTTGATGTTGGCCAAACAAACGAGAAAGACGTGGTACATGGTCGTCTTCTCGGGATCCTCTTGGTTCTGGTCGAGTAATCGATCAAGGAAGTGTATCGGTGCAGCCTCGCCCTGGTCTTTCACCTTGTCCTCCACGTCTCTCTTTCTCCTCTCCTCTCGCCTGATGGCCATCTGCCCCTCAACGAACTTCATGAG…	1993
VP1G_05822	+	KN714715.1:40480-42480	NNNNNNNNNNNNNNNNNNNNNNNNNNNNNNNNNNNNNNNNNNNNNNNNNNNNNNNNNNNNNNNNNNNNNNNNNNNNNNNNNNNNNNNNNNNNNNNNNNNNNNNNNACCGCACTCCGCGGCACTGTCCCAGGCTGAGCCAGAGAAAGCCGTGCCGTACAGACCGTCAGGGATGCTCGACATGGTGGTGAAGGAGCACATTCCTCCGCTGAGGTTTCCGCCGTAGAAGGTAGAGTTCCCGGACACGGCGGCCGAGGATGCGGCGAGTGCTTTGGTAGAGGACAATGAGGAAGATACAGCGGCAGTAGCGGCAGCCACGGCAGCCTCGGATGAAGTCTCCGGGACAGCTACCGAGGAGGTGGAGGAAGACTTAGGGTCAACCACTGAGGCCGTGGACGAAAT…	1993
VP1G_07645	+	KN714751.1:49747-51747	ACAAATACACGCCTGCTGATTCGTTTTTCTCATTCAAAGAATTATGGCTTCTCTCTGCTTCAGCAAGGCTTTCCCCAGCTCCGGCAAGCAGATCACCCGAGTTACTCGTGAATGGGCCACGAATAGCGAATCCTTTAGATATCGAGCCGCAACATATACAACGTTACGTCGTATCCAGCCTCGTACACGCTTCCTAGCTCCCAAGAAAAGACATTCTCGCCCCTTGTCGTTGTGGAGGAGAAHFCCAAATTGCTGCTCCTTTTGTCTGGATAGACTGCGAGGTAACGAACCACCCATGCCGCATATAACGTTGGCACCAAGGACAACCTAAATGCTAACTCATCGGAACAGATGACGGGTCTTGACCCCGACAAGGAGGAGATCATTGAGATATTCTGC…	1993
VP1G_09416	+	KN714806.1:51015-53015	GCCTTCTGTGGGTATCAAGTCCTGCTATCGTCTCTGGAATAGCAATCAATACTAAAAACCGATTAGAGCTTGGGGACGGGAGCTCAACTTCACGCACCAACGAGGACGATTAGAACATATATAGTGGAACTGGCATCGTATCTGATGGCCCTACTTCGTGGTGACACTGGTACGCGATGTAGTACGGATGAGGTTGAGCTTAGAGCTCATCCGCCCTATAACTTAGAGAGAGAGAGAGAGAGAGAGAGAGAAAGGTTGGCGGAGGACAACATGTTGCTTGCGACCCCGTTACTGCAGTTCGCCCGTTGCTTCTCGCCATTGAACTTCTCATCAAATTCCATGATGGCATTCTTCAGCCCGGGATAGCCCGCATGTATCATGTCGAGCTCATCCGCCAAC…	1993
VP1G_06889	+	KN714734.1:52554-54554	CGCAGATCGACCTCGGAGGGATCATCCTGTTCACGGCTGGGCTTGTTCTGCTTCTACTTCCCATGTCTTTTTCTGGCTTGACGCCAAGCGAGTGGCATACGCCTTGGGTGATTGCTTTGATCACCATCGGGGGAGTTCTGTTGATTGCGCTGCCGTTTTATGAGCATCATCTTGCTAAGTATCCTCTTATCCCGCCTTCATATTTCAAGAATATCACCATTCTCATGTGTATATTACTGGTTGCTCTGGATAGTCTGTCCTTTTCCTGTACCCATTCATATCTCTATGCTTGGGGCAGCGTTGCACATGGGTTCAGTGCAAGGAATGACACATTCTACACATATACCAATGGCGTCGTCCAGTGCTTGGTGGGTATTATTACTGGGTGGATAGTTGGTA…	1993
VP1G_11290	+	KN714786.1:52572-54572	ATCTGCAATGCCGTCGGTCTCGCCATGGCTCAGGCCCACACTGCCGCTGTCTTCAACAAGCCCGGCTTTGAGCTGGTTAACAACTACACATACTGCTTCCTCGGCGATGGTTGCTTGATGGAGGGTGTCTCTTCCGAGGCCTCTTCCCTGGCTGGTCACCTCCAGCTCGGCAACCTGATTGCCATCTGGGATGACAACCACATTTCCATCGACGGTGACACCAACCAGGCCTTCACTGAGGATGTCAAGAAGCGATACGAGTCCTACGGCTGGCAGGTTCTCGAGGTCGCCGACGGTGACAACGACCTGCCTTCCATCGAGGCCGCTATCAAGGAGGCCCAGTCCGTCAAGGACAAGCCTACCATCATCAAGCTGAAGACCATCATCGGTTTCGGCTCC…	1993
VP1G_07144	+	KN714739.1:53875-55875	ATACTCGAGAATGTAAGTCTTTCCAACACCTGTGGGGCCGATCAATAGTAGGTTGCTTTTATCTATTCTTGTGTGGTGGGGGAGGTTTGGATCTTCGGGAATGTAGAAGTCGGCAGTAGGATCTATGGCCTGATGACTCTGCTGAATGGACTCATATTGGCCAGGGAAATCGTCTGAGCAGGTGCCATTTTTAGTATGTGATACATAACACAGGGGGCGTCGATGCCATGGGAAGAGGGCTGGCTGACCTTCAACAGGATGCGGGTCACGGTGCGCTTCGAAATGGTCTCTTTCCCGCGCCCACCTCTGGCGTTGCAGCTTCTCGCTAACTCTCCGGTCTTGGTCTTGATCATGCCTTCGTCTCCTGAGACTCTGGTAGTGATTGAHFACATATGGTCT…	1993
VP1G_00021	+	KN714666.1:56013-58013	ACCTCCTGGGACAATTCTGGAGGGATCGTGTTCCCTGTAGTAGTCGTAGCAGATTGACCGTAGTTTAAGTTGGGAAGAGGTGCTAGTAAAAAGGTGCCAATGCAACTGAAGGAGGAAGTAAACTAGTATCAACAGAATAACATCCCTTTTCCAGAATCTGGGGTTTCGATCCACTGCGCTGTTATTTTCCCTGGTGGTCTCATTTTCAGAGTGGCGAGATAAGAGACTCGTCGTCTCATCTGGAATGGCAACGCCATCTTCGTCACTGTCTGCATTCATCGTCHFGGGGATAATCTCGACATGGGATCGAGCAGGCCGGATAATTTTAGCAGAATTATGCTGGGGCGTTTGGGATAGCTAAAGACCGAGCATATCAAGGGAAAGGACCTCATATCTTTA…	1993
VP1G_11099	+	KN714745.1:56255-58255	CACTGACAGCTGGCAGCTTGCTTGGCTCCAGCTGGCCGAGAGCTGCTCGTCCAGCGTCCCAGTGAACCAATCATGAGAAGGCGCCACTTGACAGGGATCAACGGATGTGTGTCCCGCCATGGTCTGTGCTTCCCAGCGCTCCAAAATTTCATTCGAAAAAATTCATTGAACAAGCTGCCCGCCGTCACAACACCCAACCCTCAAGTCGGTCGCAGTCAATAATTAATCCGAATAGCCGTCTTGTACAGATTTTTGACAAGACAAGATGGCAAGCATCAACTACCTGCTATACGAGTCTGCGGCTGGTTATGCCGTCTTCCAGGTGGTTAGCCAGGCCGACAGCGTCGGTCTGCAACTCAAGGAAGTTCAGAGCTCGCTCAAGAACCTCGCAACATTCAG…	1993
VP1G_08457	+	KN714772.1:56890-58890	TATTGTACATGCACATATGACTTTACTTCATCCCCAATGCCGCCTTATCCTTCTCCAATTTGGCCTCAGCCGCCGCCCTCTGGATATCCTTCAACTCCTGCACCTCATTCTCAATATCCTCCAGCGTCGTCTCCTTCAGCGTGCCGTAAACCTGCCAATCACCCTGCGTAAAGTTCAACTTGTCGATCGACCGCCACAGCACGATATACTCCAACAGCTCCATCTCCTTCTGCGAGACGACCTCGCCCTTGGCGTTGAGCTCCGTCAGCCGCTGCCTTGTCTTGAGGCTGACCACGGCCTGGCGGAACGAGACCTGGACGCCGATGTCCATGTCCGCCCACTTGTGGTCCACGAGCCGCGCCCGCCCCGTCTCAGCGAGCCGCTCCCACCTGTAGCTCT…	1993
VP1G_11080	+	KN714736.1:59536-61536	CCATTGACGTTCCGTTCTCTAGAATTGTCGGGATTGGGTTTGGCCATAGCTCTTTCAACCGAGAAGCAATGCCTGGCTGGACATCCGCCACTTGGGGTCTCCATGGAGACGATGGTGGCCTCTTTCATGCCGAGGGAATACCAATTTCCATGGATGAAAACAGATCATTTGGCATTGAAAACATCGTCGACACGGTAGGTTGTTGTATCGACCCCGTCCAAGGAACAGCCTACTTTACTAGGAACGGCGAGCAGCTGGGTAAGTCAACGTGTGCAGATTTTATGGTTTCATTCCTATCTAATGGCTACTAGATGCGAAGTTTGACGGTATCACCGGCCGCATATTCCCGATGGTGGGAATACACTCTGCGGGTACAAGTGTCCGTGTAAACTTCGGCCG…	1993
VP1G_05644	+	KN714712.1:65530-67530	GAAGCATCCTCTACCAACCGCGCCGAAGCGTGTCAACATCGAAGGCGATGCAGAGAAGAGAGCGAAGCAGAAAAAGGACGATGCGAGGCATATGACCACAGCTACTATCTACACAAATGCGGGCGATCACATTCTCGCGGGCACAAACAAGGGCAACCTGAACATCATTGATGCCCATACACACGAGATCATATACACACACCCAAAAGTTTGCAGTGGTGTGGTAACAACGCTCAAATTGACCCGTTCGGGAAAAGAACTCCTCGTTAATGGACAGGATAAAATAATCAAGACATTCCACCTACCCGACCTTTCTGCCGAAGACGTCGACCCAGACACGATACAGCTTCCAATCGAGCATAAGTTCGAAGACGTTGTTAACAGGTGTTCCTGGAATCA…	1993
VP1G_11268	+	KN714775.1:67552-69552	CATCACCAATGGTTGCCACATCGGCAACATCAGTAACATCAGCAACCAACCCGTCGTCATTATCAACGTCCACAACCGCAAAGACGTCAAGCTCCGCAAAGAGCTCCAGCTCCAAGGGCAAGTCCGGCGGGCTCTCGACGGGGGCCATCGTCGGCATAGCCGTCGGCGCCGCGGCCGGGCTGATACTCATCGGCTTGATCGCGGGGTGTTTCTGCTTCCGCCGGCGCCGCCGGCAGGGCAHFCGGCGTGTTCGGCGTGCCCGGCGACAACGGCAGCCGCGACGTCCACACGATGCAGGACCTCTTCGCCGAGAAGGAGGCCCGCGTGGGCATCCTGGACGGCGACCAGCCCGACACCCCTTACTCCGAGCAGGGCAGCAGCCACCACCAGCACCAGCAC…	1993
VP1G_05078	+	KN714704.1:69989-71989	ACACTAGGTATAGGAAATGATGTATGACTTCACACAATGGCAAAACAAAACATTTAAACAGATGATTCGGATAAGTAAGGGGGTCTGCACCTAGGAGTCTTGCAATTTATAAATACATTACTCATAGATACGTGTACTCCGCTTCATATGGGTATGATAGTGGCAGTGCACAATGACTTGCCATCAATGCCGACATATTGGCATGTCCAATACTTCCTGCGCGCCCTTTGGTGCAGCCAGGAGGGCGCTCACCTTCGAACTGGCGTAAGACACCTTAAACTTGCTTGGGCGTGTCGGTGACTCCGAACTGGCCTTGTCGATCACATCAATTTTGTCTTAGGCTTCATTGTTGAATGCGTACCAAAACTTAGTCTTCGGCCACCTGGCAAAAGGACTATG…	1993
VP1G_09319	+	KN714802.1:72277-74277	TGAGAGCTACAAGGAAGTGAGCTGAGCTCTCATGCGGCATAGCACACCAGACCTGCCCATCGTACATTAACTTCTGCACAACATTCGATTTTCTCACGCGGGCCACCTCCTCCAAACCCCCTCCAACCTTTCGTTCCTGTATAAGATTCTTACTAACTGGTCCCGCCGGTGGCCTTACACTTACCATTGGCTCGCTGCCCGGGCCCGTCGTCTCGTCGTCTGGTTCTTGGGCTTCAGTATAATTATAGCCCATTTCCCCGCCATGGCCTCGAGGAGTAGAGCCCTCCGCATAACTGCGGACGGCTTCTTCACCACCAGAGTGACTTGTACAAAGCGACTACCTTCAACCTTCTTTACCGCCACAGCTCGGAGAGGAGCCTCGACTACTTCCACCGGTGC…	1993
VP1G_08604	+	KN714776.1:75908-77908	GTGTCTTGCGTTCCTCGAGTCCTCTGAATATGTACGGAATCCTTACCTGAAGTCTACCTTGGTTACTCTTCTCTATTCCGGCACCTGGCCGACGTATCATCTCCGGAAGGGCGTTTTGGGCGATGCTTTGACCAACTTGAAATTTGCCAACGATCACCTACTGCACGCAGTAATGAAGTTCTACATCGAAGCGGAGTCCACTGGTGCTCATACCCAATTCTACGACAAATTCAATATCCGCTACGAGATTTTCCAGATAATCAAGTGCGTCTGGTCAAATGACTTCTACAAAGATCAGTTGGCAAAACAGAGCCGGACGGACCGCCAATTCTTCGTCCGATTCGTCAATCTTTTGCTCAATGATGCGACGTATGTTATGGATGAGGCTCTGTCGAAGTT…	1993
VP1G_08900	+	KN714785.1:82888-84888	TTGTCATCTATGTATTCTTCATCGAGGTAATTATGTCTTGACCACCTGACAACCTTATGCGTTGGGGAGCGATCTATGCTGACAAGTGAAACAGACCAAGGGACCAAGTCTGGAGCAGGTTGCGCTTCTGTTCGATGGTAAGGATGCCAATATTGGCAGGGTCAACCCAGTCGCTGAGGAGTACTTGGACTCTAAAGAGAGGGAAATTGAGGCTCACGAGGGCCGGGTTGAGCAGCAGCAAGTTGAGGATGTGCAGACGAAGTCAGACTAGTTCACTCACGTGGACTGGCAGTTGAGACCGACTGAGTCCCTTTGGTCCTGAGGTCATGAGGCTCTGGTTGGGGATGTCTCGGTGATTATTGAAAAGCTGACTGTGTTATCTATTGGGATATCCACCTG…	1993
VP1G_03782	+	KN714689.1:85678-87678	CATCGACCAAGCAATCCACGCCGCCCACAAGTCCGCTCTGCCTCTCCAAGATGTCCTTAAGATCGCTCTTGGATCACTCATGGAGTACTACGAGATGGGCAGCGACGCCGAGATCAGCTTCGACAATGTCACCATTCACACTTCCAGTGCCAAGGATTCCCCGGCCTGCACTTCTACCGCCAGTACGGCAGAGGAGAAGCTTCTCAATGACGAAGTTTCTACCTACGAGACTCCAACCAATGAAACACCCACTGACCAAGCTATCACCGACGAGACTCCCACCACCGAAAACTCGACAAGCGACGTTACCGATGCTGTCATCGAGAGCCTCCCCACTCGCATGGGCAACACCAACCCCCTGAAGCGCAAGGCCTCCACAGAGCTGCAAGGCCATCGGCG…	1993
VP1G_05300	+	KN714707.1:96093-98093	ATGTGCAGCCTCATGCCAAATTCATTTGCCCGCCACGAGCAGGCTGACATTCTGTGTGCTGTTTAGTGGCCTCATACGTATAAGGCGAACCGTGTCGGCAGCACCAATAGTTTCCCCTAGAAGCATCGGATTGTTTGGTTCGTGGCCTTCGTTGGATTCTCCCCGGGCCAATAACGTGCCCCCTGAGACAAAGATCCTTTGGGAGCCGAGCACACCGAAATACGTACATTATATCCCGAAGTTCGCGCGGGATGTCAGCGAAAGGGAAAATAGTTTTGGCTGCCGCGCCTTCCTCTGTGAAGTGTCAGCAAAAAAGTTGAACTTGCGCTTCCGCAGTGCATAGTGTGATGTGTCTCTGGTTCGATGGCGTACTGACGTGCATGACATGGTTCTCAGAAG…	1993
VP1G_04173	+	KN714693.1:96307-98307	TCATTCCCTTATACATTCATAGTGCGTATAGCCACTTTGATTTACGGAACCCAATCACGGACCGCTGGTATTCGCAGTAGTGTTCAGTGTCTGGGAAATCAAGAAAAAATATGATACGAATGATAAGAGGAGAGTAGACCATATATATAACTTGACAGATAGATGGCGGATATAATTACCTGATATACTATTGTGTCCATGCTGGCTATATAATCACAAACAGGATCAACCCAAACACTCTGCCTCATCTATAAGACCCAAACACGAGAGCCTTTATATTCTGTATTGTGACAGCACCTGTAATCGTTTGCTCCTTCCCACTCTATTTGCCATGAAAAGGAGATGGATCTAGGCAGCCAGCATTGGACTCCAGCTGTGCCGAAGCTGAACACATAAGGG…	1993
VP1G_08120	+	KN714762.1:111397-113397	GAGCAGCGTCTCTGCTTATCTTGACGTACTCCACTTTCTCATGTCTGCCGAAGGGCTCCAACCTTCTTGATCAACGACTTTGGTTAGCTGAGAGAAATACACCTTGAGGTTCCGAATGATAGCTGGCTCGAAACGGGCGAGGGAGTCTGCGCCCACTCCAAGCCGGAACACTCGGCGCAGGTTGTGGTGCAACGTCTTGTCTATGGAAGTCATGGTGCTCCAGCCGTCCGGGATCGGGACCATGGTTGCATAGCCTCTGGATTTTTTGAATGGCTTGCCGTGACCGTAAATGGCTTCTCTAACGTCAGTGTTGATTCAATCAGGATATATGTTGAAGGAAATCATGGTTCCTCATTCTCACCTAACATATCTTGGGGATGCAGCGAAAGAATCTGGTTC…	1993
VP1G_05718	+	KN714713.1:112249-114249	CCGACGTCCTGGTTGATGTGCCATTCGGGCCAAGCCCACGTCCAGCTCGGGTCGGGCACCTGGGCAGTCTTGATGCTGGTAGGGCTGGGCTTGTGCGAGGCATTGGTCCAGTTCGGAGGATCGAGCTGGCCTAACGCCTTAGGGGAGAACAGGGGTAGACCACAGAGTATCCCGCCTCTTTCATTTTCATATAACACATCGATGGCGGACTCGGGGGTATTTCGTCTGCCTGGGTTGCCGTTCGGCGTCGATGCAGGGAGTCGTGGTCCCTCTACCGGCGTAGGCTCTGCTCAGAGTCAGCCTCCCGAAGACCTGACCCCAAGAAGGGGTAGGGCGGGGCTCGTACTACTCACCGTTGACATGGACAGTGGGTATTCCCGCCTCTCCAGGAGAGCTTCC…	1993
VP1G_08122	+	KN714762.1:114745-116745	CTCCAAAAGGCACCATTCGAAAAGGAAAGATCTTCCCCGAGCCACTCCAGCATCTGTCTAACCTTCGATATGAACAAACTGCAATCAATTCCTTTTCCCGGCGAGCCAGGCAGTCCAGGTCGTGTGCTAGTGAGCATGAACCCATTACGCATCCCCCGCTCACTGCAGAGCAGCCACGTGTATCACCACCCGTTGATCAGTGCTGAGAGCATCCACATGGCAGCGCGCCTGCACACCATTAACGGTGTCGCGGGCGTCACCTTCGCCGGCGCCTGGATGGGCTTCGGCTTCCACGAGGACGGGTTTGTGGCGGGAACCCAGGCCGCGCGCGTGCTCATGATGGGCGGTGAAGGTTGGCGTGGACACGATGATACGAGGACTTTGGATGTTGTGGGTGCT…	1993
VP1G_06083	+	KN714719.1:130973-132973	AATCGGGTCTGTACCATCCCATCTTAACACCCCAGCAGAAACATCCACACCCCCAAGAAACCTTCAGTGGCTAATTGACATCCACAGTTCAAGCGCCGCCGCAACGACCAACGCGATGGCGACTCCCATGACAACAACGCCAGCGCCGAGCCCGAGCAGGCGCCCGAGGACCCGCTCGCGCACGCCACGACGCTCTACGTGGGCAACCTCTCCTTCTTCACGACCGAGGAGCAGGTGTACGAGCTCTTCTCCAAGTGCGGCGAGATCAAGCGGCTGGTGATGGGGCTGGATCGGTTCAACAAGACCCCCTGCGGCTTCTGCTTCGTCGAGTACTACACGCACCAGGAGGCGCTGGACTGCATGAAGTACATCGGCGGCACCAAGCTGGACGAGCGCATC…	1993
VP1G_10966	+	KN714706.1:141607-143607	GGCTTGTTGGTACAGCAGGAACTTAAGCGTCAAGATGAGAAGGCAAAGGAATCCAAGAGGAAGAATCGACCAAGCCACGTATCGTTTGAGGGCCCAGTTGAGGACACCCGAGAATCTGAAAATGAGCGCATTGTGTTCGATCAGCTTTGCAAGTTGACAGACAACACCGGCAACTCAATCATATTCAATGCGGTCACGGGAAAGACCGAATTCCTTCGTGGCCCCATCACCACCGTGTACGAAGTGCGTCCAATTCTGCCAACAGGTCAAAAACGACCGAGGCTCGCATTGAAGCAGGTCCAGGTGCACTCAGCAGGAAAGGATCAGGCTCAATTTAGAAAGCAACTGCAAGCCCTGGAAACTCAGCTGGAATCCATGAAACAACTTCGTCACCAGGCC…	1993
VP1G_07386	+	KN714744.1:148162-150162	GGCGCGCGTGATGTAAGCAGCAGTGAAGACAGCATGGTCAGTTACGACATGTCGACCTCGGACGTGTCCTTCAACCCGCCTCGAACAGGCCAGACCAATGGCTCCCCTCCTGTCTCGCAGCGTTCGCGCTCAATCTCTCGAGAGCGCAAGGGCTCGGATGGCGCTTCCCTGGGGCCACTCAGCTCGAACCCCTCGAAGGACTTCGGGGCGATGGGCGGCGAGGGAGGGGATGGTGAGGCAGTTCCACCTGTCCCGCCACTACCATCCGGCCTTGCAGGAGCCTCGCCGACTTCACACGTTGCGAGGCACGATTATGCCAACACTCCGTCACCTATCTCGGCCTCGACGATGCCTCCGTTGAAAACGCACAGGCAGCGGAGTATCAAGAGCAGGGGTGGT…	1993
VP1G_04527	+	KN714697.1:150414-152414	CCTGCCATGTACCTCAACGTCAGCACGTTGGTGCCTCCGTCTTTCCAAATTCCCTTCCGCCATTATCATCATCATCCTCATCAGCATTACATCCACAGATGCAATTCGCAGGAAACGCCACACTACAGGAATATACACATGATCCACCTGGTCAAATCCATGAAAACAAATCCCCAACAACCATCATCCCTAATGCAAAGCTTGACCCACATCACCTCATCAGTGGAAAATCTTCGTTGATCTGACCTTGATCTTTGCCCGTATAACTGAGTCTCACATCAGAACTACCAAAGTTTACAGGACTATCCTGGGCTCTCAGACTCATCATATGATCAAGATGGCGGAACAAAAGTGGTGGACAATACTGGGTGAGCATGCTTCGCCGCGGTCGCTGCCCGG…	1993
VP1G_06369	+	KN714724.1:174615-176615	CTTGACGTAGGAGTATGCCATTTCTCCGGTGAGGTATGAGTCCTCGCCGTATGTTTCCTCAACACGGCCGTAACGAAGCTCACGGGCTAAGTCGCCTHFAGATGTTGTTCACGCCCAGTGCTAGAGCTTCCTGAGCTATGGCCTTTCCCATCTTCTCGACCAGACCCGGGTTCCACGAACATGCCTGGGCGATGGGCGAGTTGAAGATGGTGGCGTTGGGCGCCAGGAAGCCATGAATGCCTTCAGACTGGACCCAAGCCGGTATCCCCAGTGTGGTGTTCTTAACCAGGTATTCCTGGCCGATCTTGATGCCATCGCTGAGGGTTGTCCAGTTGGTGTAGTACCCAACATAAAATGAGCCAGCTCGGTACTCCATGTCCCATTCCAAGCCGCTCGCAT…	1993
VP1G_04808	+	KN714700.1:178695-180695	GGTAGGTAGTTACTATGTATATTTCATGAGAGTTATGCCTTACCTTCGAAACCAGAATGACCTTGACATCGGGAATCTTCTGTTTGAGAAGATAGTGAGCAACATGGAGTCCGGCATACGAGCCCCCCAGAATTACAACTGTCTTGGTCATGATGGGCGACCTGTTTCCGTGGTATCACTTGGAAACTGAGAAATGCTGAGAGATACTTGAGATTCAGTGAGTTTCGAGCAATTGGACTTCAATTGAGAAAACAGACGTCGGTACGATCAAGTAAGTAGCAGAAAAAGCAATGTCCGAAGCCGTAGGTCCATTGAGAACTGGAGACCGGAGCTGTGTTGGGGAAGCTCCTTATACATACAAGTACATTCCGGTCGCAACGAAATCCTTTGTCGCTTTTG…	1993
VP1G_02639	+	KN714679.1:184168-186168	CATCACCGGAGCTGTTGGCTAGTGAGGCCGTGAAAATGCCATCGGGCTGGGGAATGTGTGCCATTTTATACGCGTCTCGTCGTATATTGGTCGGGAGACTATTGATCAGGTGGATAGGAACCAGGATTGCGGTGGCCTTCGAAAAGGCTCAAGGGTGGTGTTCACGACGCATAGCCCAAGCGAGAAACACCGGTGTCATGCCGGATCGGCCGAATGTTCCTGCGTTAGATTACAAAGTGGGAAAAAATAAAAAGAAAGGGACATAGTAAACAGCGGTCGATCTCGACGTGTCGCCAATCATACGAGTCTCTTCGCGGTGGAGAGTCCCGATCCTAGACGTTGCAGGAGGGAGAGAGACAGCTAATAGGGCCACGATGACGCCGGTGGGGACGAGGTGAA…	1993
VP1G_03714	+	KN714688.1:184669-186669	ACAAGCAGATGCGCATATTATCGTCCTCAGTAACGTACAATTAATCACCGAGGACTGACTCCATTAGTGGGACCGTACTAAAAAGGCCGATCCATAGCACCTATATGAGCCATTCAGGTCCTTTTTTTTTCTTTTCAAAATAAAGGTATACTAATTACTCGGTCCTCACTCTCAAGGTCACTTTCAAGGTCAAACTCCAGAATTTTCCAATCTGAAGCTTGACAGTATAACGTACTTCGCTAGGCCTTGTATGATATCTAAATTAACCCGTGGACATTGTGAGCCCTGGCGTTGTTAAGTCGATGCTATTAATATTCCCTTCCCTCCCTTCCCTTCTTCAGTTTGTTTACTTGATTTAACAACAACAACACATCTACTACAAGACGCTTTCGCAAAGGG…	1993
VP1G_00359	+	KN714667.1:189432-191432	CATGCTCGCGCTGGCGATGGTGACGTTCCCCACGCTCTGCGGCGCCTGTAGCACGATGAACAATGACGCGTACGCCTCGCCCGCCACAGTGCCGTTTGATACCGCGAACGGCCGCACGAGGTACTCGACCTCGGGCCAGTCGGACGGCAATGCGCCCAGCGCGGCGTCCGTAGCGGCCGACCAGTTGCTGCGGAACGCCGCTGGGATCTTCTCCAGCCCGGCGAAGTCGCCGCCTGGGTTGGTCAGCGGGCCCGACGCTGGCCGGTTGTTGTCGAATGCCCTGACGGCCGCCGCGCTGGTGATGTCCGGTGTCGCTAGGTTGACGTGCCAGGTCAGCGGGATCAGGATGTGGTCGAGCAAGCCCTGGCCTACGCCCGGCAGGTCGGCGAGGACGGGAAT…	1993
VP1G_02926	+	KN714681.1:194360-196360	TAGTCGGGACGCGGATGAAGTTGGTGCTACGGCGATAGGCCGCACATGCGAAACTAAGGTCGGCATCAGTGATAGTTCGTTCACATGGGCAACGTTTTATGTCTCATGTCCAAGGAGTAGCAGCTACTCTTGTTGACGGGTGAAAGGGGCTTGTTCAACCTGTCGACATGACTTGGGTAAGGTGAAAGAGACTCACCCAGCGACATCTGTGACCAATCCTCCGCCAACGACAAGCACAGGTTCCTAAAAAGTGTGAGCTTTCAAGATATGGCTCCTGCGAGAAATCTTGCAGTTTCTGTTCCCTTACCTTTCTGATTATACCAAACTCAGTCATAGAGTCACATATGCTCAACCAGGTATCGACGGTTTTAGCCTTCTCACCAATGGAAGTTCGGTGAA…	1993
VP1G_01352	+	KN714671.1:202475-204475	CTGTCTTTGGTGCGAGCCCGGTGGCGGCCCAGGGGAAACTGCTGTTTGTCCTGGCCGGGCCGGAGGACGCGATCCAGGCTATCAGCCCGTTCCTGGTGGGCGTCATGGGCAGGGGGGTGATACGCCTGGGAGAGGACGTCAAGCAGTCGAGCATGCTCAAGACGGCAGGGTGAGTTCGCGTGAATTTATCCACATCTCTAATCTATGCGATATCAAAACCGACTGACGATCTGCCTTTCTTGCCTAGGAACTTCATGACAGCCGCGATGATGGAGGTCGTGGCTGAAGCGCACGTCCTCGCTGAGAAGACGGGGCTCGGCAGCGAGGCCATGGAGTCTCTGATCGAGCATCAGTACGGCCCGCTGGCACTGTCCATGTCGAAACGGCTGACCACAGGTG…	1993
VP1G_04723	+	KN714699.1:206665-208665	TTGCTATCCTCCAGCCGTGCTCGCGTGTCCACTCGCTGTGGACGAGCAGGTCCTCGAGACTGATGCAAAGGGTGTAAGGTCGCTCAAACATGGGGTCCGGGTCAGGAAGTAGTTTCTCGAAGGCGGGCTCGTGGTAATATGTCAGGACCTCCTTCGTGCGTGTTGATGCTCGGTTCCACCACAAGCCGGGGCCCCAGCCATTGGGGACCTCAGGGTGCTTCCTCTCCTCTTCATCGTCCCAGTTGCGTCCAAGGTAGACAATGCCACCGACCATGCCGGCCAAGGCAGCGGCGAACATGTAGTTCGCTAGTCTCTGGCGTCGTCGCTCGGTCGATGATATGTATGCCGAAGCTGGCAGCTCTCCCTTTCCTCGTCCACCCGCGCTAGTTGGCGCATCTT…	1993
VP1G_05871	+	KN714715.1:216114-218114	CTCGGCGGCGCCGCCTCCTATTGCTAACACCTTTAAATTGGCTTCTGTTTCCTCGGCTTCAACACTCCCGTCTGTCTTCTTAGTCCGGGATAACTCATCCAAATGAAGACCTATCCCATCCAAGACGAAAGCATAGCACAGCGCCCTCGTTGGACTCCACCGCGCGGCGTATGCCTCGAGGTACTCTTCGTTGCCGAAGGCTTTGTCGAAGTCCCGGTTGAAGAGGGCGGTTTTGACTTCTTGGAGGATGGCGGTGAAGTTACCTGATGAGAGTACGGGGCTAAAGGTATCTTGGAATACGTTCAGGACTTTCTGTTGATAGGCCTTGCTTTGACGGATGGGTTTTCCTCCTGGCTGAGTGGTCTCATGGCCTTCTCTCAGCTTGCCTGGGTTTGGCTG…	1993
VP1G_05486	+	KN714709.1:216478-218478	TGAATGTCAGGACAACAGGAAATAAACAAGACGACGAGAAGAAAAGAAAGGCATTGCCCTCTTTTGAAAGAGAACCGCCACCCCACAGGCGACGGATTTTCACGAGGGGAGTCACCGGGGCAGGTGGACCATGCCGGTCGAAAAGGCATGCGTTCCTGGTGGTGTGTGGGTCGAAGGGGGGCGCAGAAATGCAACCAGAAAGTAAAGCCGGCTGGACACCGGCTGCGCTACTTGTAACAGAGTTTCACAGGCATCGTGAGATGACCGGTCCTCCGCCGATTCGCCGGCTTCCTGAGTGGTCGGACCCTGAGCGAAAAGCCTATAAGAGAGGCCTTTCTCTGCATACTGTAGTAAGGTGGTGGAGTGCCGAATTTGCATCGAGTTTGCGGTCCCGCCCCA…	1993
VP1G_03728	+	KN714688.1:222894-224894	GATCGCACAACGCACATATATCTCATGCGACCATACATAGGTAGCAATCTCTAATTTCGATAAAACAAGCAAAATGGCTGATATGCAGGTACATGGTGCTCGACCTCTGAACAGGGCCAACGAGGTCTCAGAAGTAAGAAATCCCATTTGTTCCCTAATTTTTTGAGCCAATGTGAACAGCTCAATAACACGATACAACCTAGCTTATCGACGCAGTCAAAGCCCTCATAATACCTTTTATTGHFTGAAAATGCTTCCTTCAGAGCGTCAGGAAAATTTCCCCCGTCCAACACAGGAATCCCCGCAGAGTCTGGCAACGCCCTTATACAGGGCGACCTCCTCCCTCCCGCGGACCTCCACCGTCACCTTCAAGGCATCCTCCCCACTGGGGGAGGCCTG…	1993
VP1G_11004	+	KN714709.1:229077-231077	GTTCCAGTTCCTCTGCCAACACTTCCAGCGAGAGCCGCAGCAGAATCTGCTACAAATGGTCGCCAATTGGTTCTGGCGCTTCTACCTGTACCATGCGTTGACCTCTCCTGAGAATGTTGGTGTCATTGAGAAGCAGCTAAGTCCTCTTCAGAAGCGAAACCTGGGCGAGGTTGCTAAAGTGCTTGGCCAAGTCGCTTCTGGGCGTCACTTCGGTGGTGAAAACATCTACCTCCAGCCACTCAACGCCTTTATTGGAGACTCAATTGAGCGCATGAATCACATTATGAGGGCGATCATTTCTGTGCCAGATGCGGAGAGTACGTTCGACATTGACGAGTACAATGACCTGTACGCGAAGAACCGGCCAACGCTATATATTAHFCATCTTTGCCATCCACA…	1993
VP1G_01591	+	KN714672.1:231372-233372	TACGGACCAACCACCACGGACTCTCAGGCACGAAGAACATACCCGGCAGGATAACAGCAACCCAAAACCACTGCAGCGCAAAAGGCAGACTATAAGCCCAGTGATTATCCAAGGTCTCAGTCCCAGCCGTCGTGCCATTGGCAATAAGCTGGCCCATGACAAAACACAAGTTCACATAACTCGTCAGATGTCCTCTCAGCGCGACGGGACACACCTCAGACGCGTAGGCCGGCGCGATAACGACATAGCACCCCAGCACGAGGCCGCCGATCAACTCGCCGACCAGCAGCACGGTCAGCGTGCGGGCGAAGAACTGGATGAAGACCAGACCGCCCGTGAGGACGACACAGGCGCCGAAGGTGAGCTTCCGGCCGAACATGTCCATGGGGTAGGCGGCGA…	1993
VP1G_03516	+	KN714686.1:235178-237178	ATTGCTTACACCTCTGCGCATCAATCATGGCCCTGGCATTTGACACATGGGACATCTGGGTGCCCGGGTAGCATCGCAATGATTGAAGCTGAATGCGGCGTACTAAGGGTAGGTATGTAAGCAATGACCCTTTTCGGGAAACCCGCTCGCTGAATGAAGTTGACAGTTATGATACTCAGGTTGTACGGCCCCCAGCCACGGCGTCATATGGGGGCATGAGACCCAATCGGCAGGGAAAAGAGAAGAACCCGACGTTGCAATACTAGGTCCTTCTCTATAAAGGTCGGGATTATCCATGCGAAACATTCTAGGGCAGATGGTGCAGTTGTCTCAGATCTCAGCCGGCCCGAAGGTCGCCTCAAGGTGGCCTTGAGTGCCCAAGATAAAAATAGTGAAGAT…	1993
VP1G_10684	+	KN714673.1:330655-332655	TGGGAAGTCAAACTGCCACCCCAAGAGAAACCTTGCGGTGCTGAATAAGGCACCCGCAGATAGTCCAGCTACACGACAAGGTCCACGGGTTTGATCCTCGGATTTGCAAGATTCTTGCCTTTTCACACCAGATCTCACTACTCTTCAACACAACCTCAAGACCAHFCGTCCCTGTCATCCAAGTACTCGAAAAAGATCGCTACTTCACGCAGCATCTTGTCACACTTCCAAATGCCATCCCTTATCCACCTTTAGGCACGTCGTCTGTCCGAGTTCGGACGAAAGTGATGTGTCTCACGGCCAACAACATCACATATGCCAAACTCGGATTTATGCTGAAGTGGTGGGATGTACACCCCCTCCCGCCGTCAGCCCCCGCTCCCTTCAACGATGCAACCA…	1993
VP1G_03555	+	KN714686.1:349407-351407	AACATCGCATGCATGATTTCGGCATTTATTAAAGGACCGAAAACCACTATCATTACACTCACAAGCTACGACGTTTCCATCTCGTCGTCCGGCCAGGTCATCTTCTCCCAGAACAACTTCTCACTCCATCCAACTCCAGCACTAAAATTCGCCTCTGAGCCATGCCTCTTATCATGGCCACATCCTCTGTGCTCTGTGCCTGAGACGCTTGCAGGAGCACCGCTGGCAGAATACTACTGCCCAGCTCAAGTGAGTGTGCTTGTTACGGTGGTAAAGACTGTCTCAACCACCGTCTGCGTCCCGCAAAATGTCGGGGATGTGACGCTTAGGGTATTTACCCCGTTGAGCCCTCCATTGAGCCCTCCGCTGAGTAGTCCGCTGCTAGACGGTCCGGTAATA…	1993
VP1G_01960	+	KN714674.1:354822-356822	TTGAACTTGTTGAGGTAGGGCGATTCGTGAGCTGCGATTCACGTTAGCACCGGCTTTTAGACTGTTATAAAATACGACAGGGTAATTCTCACCTTTGATTCCGATGCCATGTCCCAGACGGTGCGTGAACCCGTAGCCATATCCAGCATCCTCAATGACACCCCGGGCTGCGATATCGATGCTGGCAGCTGTGGCATTTGGCTTGAACGCCTCGGCCGCGGCCGTCTGAGCATCGAGGACGATCTGCCAAACCTGCAGCTTTTCCGCGTGTAGCTTGGGGTCTGAGGGCTGCCACTCCGCCTCCTGCGCCTGGCCCCCGAACCCAAATATTCTCTTGATAGCTGCCAGGATACCTCCGTGGCAAGAAGACGTCTTAGGAGGGTCAATGAAGAAGCTCCT…	1993
VP1G_01799	+	KN714673.1:380137-382137	GTCCCTAGCAGTTTATACCTATTCTGGCAAGTCTCGGCAAAAAGCTTGGCGTTAATTGAAGCAGGCCTGGCGGGCCTGGCAGGGATCGTGCATGTCCAAGGTCGTAGTAAAAAGTCCTACGTTTGGTTCCCACGGTTCCCTAACCTCCTAGCTTGGCAGGCTTGGGTGTTGAGAGCCTCAACAGAGCCTCAATATGACAGTCGTACCAGACGGAGAGATCAHFGGCCGATGACTGTCAACGTCAACGTCTACCAAAGTATGTATGTCAGACATATATTGACTAGTGAGTCGGCTAATCCGGACTCCTTTTCCTCGATCCCTTGAAGCTTTTCGCTTGCCGGTCAACCGCTTAGGCCGCTTAACCGCTGAGCCAGCAAGTCGTCAAGCCTCTCTGAAGGC…	1993
VP1G_02851	+	KN714680.1:392179-394179	AAAAGAATGAAAAGGACGATGGCAGTGGATGGGCACAGGGTGATGGTGCCTGTATCATCAGCCCACAAAGTCGATCGGAATGCCGGCCGGCAACGATGTATACATAGCAAAGTATTTTGTAGTCACGACAGCGTAGCATCCCGCCCTGGGCAGCAGGTAGTACTTCACTACCTGTCGTGAGAGCCCCGGAGGTCTCACATGCCCGTGTTGCCAAGAGGGACTTGAGGATAAGAGGAAAGGATGCGACACGACATTGGGGGAGATCAGCAGGGTCTAGAATCGCGAAGACCAGGTTTCTTTTCGAGCTGAAGGTGCGTGGGTTGGCTTGGAHFGTGCCTGGCACCCTGGACCGCCTGGGTGCCCAGGGTGCCGCAGCCGCCTCGGGGGAGAAGGGGGGAA…	1993
VP1G_10579	+	KN714670.1:438786-440786	CGGATGCCTCGTTTCAGTGTCCGCGGTGCACCTTCTTGAACCATCCATCTCTACTGTCATGCGAGATGTGCGGCGGGCCGCTAATATCACATGATGTGCCTCCAGAGTTGAACCAGCCTGTGCCGCCAGCTCAGTCTCAGGACAGGACAGACTCCCCGGGTCCTATACTTAGCTATGGTGCTCTACCTGGCATGGGAAACCAAGAGAGCGTCAAAATATCCTTCCGTGGAGGCGGCGACAAGATCTTGTATGAGAGACTGAAGGGTGCCATCACACAGCGCAAGTGGTTGCTTCAAGGCGCGCCTCCCGTTCCGAACCAGAACCCACTCGCCGTCGATGCCACCTCACGGGACGGCGCAACAGCAGGGGAAAACGTGAGGAAGAAGACAGTAGGTATTG…	1993
VP1G_00989	+	KN714669.1:538168-540168	TGCCTGCCCTGATCATCCACTGCCATTGATATAACTGTTAGGTAGTACAACTTGCCAATTTCAATAAACCCTCCCTCGTTTCCCCTCCTTTCGTATTTCATACAACTACCCTTCTTCCCCTCTTCTCATCCTTCCCTGGACATCGACACCCAAGCATAACAACCGTCAACGCAACCAACTACCAATCTAAACCGCCTCTCTGTAGCAGAGCACAATCACAACTCAAATCCAATCAACATGACAGAAGCACTCTCCAAGGTCGACTCCGCCGTTGAGGGTCTGGAGACCCACAAGGATGTGAAGGAGACAAAGAAGCCGAGAATGTCCTCGGTCGCCGCTCCTGGAGTATGGAACATCAAGGATCTGGGTATGCTTCGATTACTACCTTTCTTGAAGATT…	1993
VP1G_00730	+	KN714668.1:544213-546213	CATTGACCTCTGCAATTCTTCGTACTTCAACAGCGACGAGTACGACCTGCCCATGAAGGAATATCACAGGCAGACATGTGTTCTCGCAAAACTCCAACTCAAAGATCGAGAAGGCGCCTTGAAAGATCTTGTCAAAGGCATGGAGACTCTGCCATGGCTTTACTCGTCTCTTTGCAGCGCTGTGAATATTGACACGCCAAGACCGATTTGGGGCGTTCAACCACGGAACGATGATGATGCTCTCTACACCGAGCTGTACGTTCACATGGCGAAGGACCTATGGAAGCGCGAGCCCGATGCGACAAGCCTCCTCAAAGAGGCGGGTGGCATTGCCAGCAAGGTCGACGTGCACACCCTGCCTTTTGCACAGGAAGTGCCACTGAGCATCGGACGCTTTAT…	1993
VP1G_00480	+	KN714667.1:650705-652705	CGTCGGATACATTCGGGTAAGAGGCCGTACAAGTGCCCGTATGCGGATTGCCAGAAGACTTTCACCAGACGCACGACGCTCACTCGCCACCAAAACCACCACACTGGAACGGTCGAGGATGCTGCCAGAGCAACGGCGGAGGCATTGGCGAGAAACAGCATGGCCCGCGCCACCTCCGCGCGCCCTGCCCGGTCTGAGGGCGACCAACTAAGCAATCATGGATCACCTATGTCCACGCCATCACCTGCGCACAGAACCATGTCGATGTCGCCAAGTGCTGHFTGCTAATGGAATGCAACATGGATACGTGGGCAACACGTCCATGCCTGCTCACCTGCGCAATGACTTGCACGGTGGTAGCCCCACCTCTACCTCTTCTGCAGGCTACACCAACAACGT…	1993
VP1G_01272	+	KN714670.1:708624-710624	CTGCTGAGCCCAGATTTGTGCATCAGACTCGCCCCAGCCTTCGTCTACTTTGAGGTCAATATCTTGGACTTGTTTCAGTGCACCATCGCTTAGACGTTGCAAACGTAAAAGTTCATCCACGGGAATGTGGACAAAACAGCCGAGAGATATTGCGCTCTGGAGAAGAGGCTGCAACTTCTGATGGGCCGTCGCGGTCATGGTCGGCTCTCGATGCGAATTAAGAAAAACTAGAGGATTTGTGTCGGATTGCGTTGCAGTAACGTTCTCTTCCGCATCAAATATTTCCATGAAGCAGCGGCGAAGTTGGTGAAAAGCGGCGTCGGCCCTCTGTTTCTGGTCGCGACTTGCCCCGTAAACATCTTGGCCATCTCCATACTCGTCTCGCTTGCGCTTTCTAAT…	1993
VP1G_01275	+	KN714670.1:713084-715084	GTCAGTCAAGGTTCCATGGTTCTCTTGAAATCGAAGATAGCGAACAATGCACCTAACAGTTCGAAGGTGAGAATACGCTGGTGTTCTGTTAGTGACTCCTCCAACGTGGTCTGGACCTTCTGCTCGGGATCTGTAGATGCCCAAATCTAGGCGCCCAGGGCGCTGCCAATGAGGCGGCTCCCAAAAACTGGGAACCTAAGCGGCAGTCACCGTGGCTTCCCCTCCACCTGCGCCGAAATTTCTACCCGCAATTTTCATCCTCAACCACCACAAAACCCTTTCCTTTCTTTTGGAGACATCCTTTTAGCATTGTCGCATCTCTTCCTCTCCCTTTCTTAATCCATCAGACCGTTTTACTTGTCAAATTCATCAHFCGACGCTCAGGTATGCATGTTGTTC…	1993
VP1G_00271	+	KN714666.1:947394-949394	TCGTCAACGTTTTAGAACATAACCAGCATACCGATACCCCTTATCGCCAATCACAAGAGTGTCGGCATTCCCAGCGGGTCTTTTCCGCCTCCAAGATCACTCGCTCGAATGAATGGCTGGGCATTGATAAGAAGCCTGTTAATTATGGCTTATTCCTTTAAGGACTGGTTACCGCCGATGCAGTCGGAAGAAACCGAAGTTGATACCGGTATCAATGGTGATAGGAAACCGGCAAGGGGGGTTCATGTGCCGGGTCGTAACCGGAAGCGGGGACATCGCCCCTTGCAACACTCTTTTGTGACAACGTCGTACCGGCAGTTTTACGGCGAGTTAGAACACACAGGTTGTAGGACGATATTCGTACGTGAAAGTGAGCCTTCAAAAATATAGTCCACCAAC…	1993
VP1G_00294	+	KN714666.1:1012467-1014467	TTTGGCGACAGGCTTTGCAACAGGCTTTGCGGCAGGCTTCGCGGAAGGCTTAGAGGCGGAACCAGTCTTGGAAGAAGAAGCAGCAATGGTGGTCTTCGCCTTCTTTGCAGCGTCTTGGTTGTCATCGGTGGCCGGTCGCTTACGCACACGGCCAGATTTGGTTGTTTCATCTGGTAGATATGTAACCCAGATTAGCATGTAGATGCCAAATGCAGCATTCATAGCCGCGGGTATATACCATAGTCCTGGAATGGCCTTGAGTGGGCCAGTCTTGGTCATTGTTACTTACACATAGCATTGAACTTGGCGTCATCCCTCCGGTACCTGTAGGCTACCCTACCGTACTCCCAGGAATTCTGGGTACCCTGCCTGGGCGTCTGAAGGGTGCCTCTGTGGTGA…	1993
VP1G_00306	-	KN714666.1:1054921-1056303	TGTGCGGGATGAAGGGGGAGATACCGGAGCCTGTTTGGGGGGTGGTGGTGTTCTGTTAGCAAGTAGGTGTAGAAGGGGGCGTCGGGGCTGTTGGGGTGTTGTTTGTGTACCTCTGTCGCGGAATTGCGAGAACTTCTCCATGATGGGCTGTTGTTACTCGGGGATGTTGTTACTATATGCGCCCTGAGCGACAGACACTCGGTACACTTTTCTTGAAGGGAGGTGAAAACTATCCAAGGCTAGGATGTATTCATGAAAGGGACGGAACGCAATACGGCGCAAACTGGAAAGTGAAAGTGAAATACGACAATGACACTGCTCACTGATCAGCGTAAAGCAGCCGTCATCATGGTCAGCTCATCATTGTTGCAAGTGTCAAGAGCTTGAGAGACAAGAAGA…	1383
VP1G_10140	-	KN714851.1:38520-39065	TTACGTATTTAGTTACCTCCTTCTTAAGATGCCTCTCGAGATAGGAAACTTAGATAAGAATAACAATAAGAAATGCAATACAATCATACCTCTAAAACGTACGTACGAAAGACCTACTAACACAGACACTGGAAGGCCAAACACGCGCTTTCGCGGCTCTGCGACAGCCATGCGACTGTCCTCGTGGTGGCTGGCGTGGGATCAAGCCCAATTTGATGCGAGGGCTCCAAACATTGGAAAATAGAGTCACAAACATCGAGAGCAGAGATCAAGGCTGCHFATAACAACAACTCCAATGCCGATCCGGACGAATACCCAGGGCTACGAGGGCTGGAGGATAGAGTCACGAGCATGGAACGCAGAAACCAACCCTGCAATTGTCCACGTAACGACTCCAAT…	538
VP1G_00069	-	KN714666.1:202795-204795	TCCTCAGCCGCCTCGTTTGGATAGCGTCGTCTAGTTTTCGTCTCCTCGGTAGTGTTTTGCTGTCTAGGTCAGTTGCTCGCGGAAAGTAAGCTCGGGGCTCATGTGCATGCATTAGAAATATTTATCAATTGTCTAAATAGACTCATCGGCCACHFCCCATGTCATTCCCGAAGAGCCGCATAGCACTATTTTCAGAAAGCACTCCTTCCAAATGGTCGCTTCTGGTTAAGGAGAACATCGTCAAGAGCAGCCGGAATGCAAGAAATGAGAGGGGTACCAGCTCTGACATAGGCCAATTTCTTGAGTCCACATAAGTACTGACGTGGTAGACGCAAGTACTGGGTTTGAACAAAGTACCCTGCCCTTGCCTCAGCCCTCCCTTGGGTCCTAGATGCATAT…	1993
VP1G_00238	-	KN714666.1:833986-835986	ATCCGCCAGAAGAAGCATGTCGTCACCACCAGCTACGTCAGCCCCGCCATGATGGAGCTTGACGCCGCTGCTAAGGAGGCCGGCATCACTGTGATGAACGAGATTGGTCTCGGTATGTTGTTTTCCCCATGCTTGTTCTTGATATCGAATATAAACTAATACGCCTCGCGCAGACCCCGGCATCGACCACCTTTGTAAGACTCCACGCGAGTTAATATATAAACTGAGTATATAATACTGACCCTTTCAGACGCTGTCAAGACCATTGAGGAGGTTCACAAGGCTGGTGGCAAGATTACCTCCTTCCTGTCCTACTGCGGTGGTCTCCCGGCCCCTGAGGCTTCCGACAACCCCCTGGGATACAAGTTCAGCTGGTCGTCGCGCGGTGTCTTGCTTGCC…	1917
VP1G_00364	-	KN714667.1:221785-223785	AAAGGGCAAAGAAGCATAGGAATGTCCACTGATAAATCCCGAGTTAGTGCTGACCAGGGGGCTTGTGATCCATAAGGCGAAGATACTTACCTTGACGTTGAAGTAACTGTAGATCTTCCCGCTAAGCGGCTGACACGCGCAGCTAAGCGCAGAAATTAGCAAAACAATCAATATTGGGAGATGTAAGTCCCAACTTTCAACTTACTTCGCCAAGAGATACGCCGTTCCGTACCAACCAATGTCGTCTAGGGAATGGAAGTCGCTAGTGATCGTGGGAACGGCCTATAACGAGTAAGAAATTACCCCATTTGGACAATATAAATGAATCATTGGACGAGAGGCCCAAGGAACTAACCGTTGCCACTATGGAGGCGTCCAATAGCATGAGGAAGACTGCCA…	1985
VP1G_00402	-	KN714667.1:345209-347209	CTCCGGATTCCGTATGATCATTCATGGGAATATAAGCCCTGGACATGTTCTTCCGTGTTTCTGGACTGGGGTTCGGTCGCATCATCTTAATTAGACGGCTTCAATGCCCCTGGATTCGGGACCTCATGTTCCGCCAGTCTGTAAGCGGTCCTTGGTCCTCCTTCTGTACCACGGTTCTGCTTCCGAAAGACGGAAACTGAAGTGGAATAACCGGATCAAATATGGCTTCAGCCATGAAATTTCAACAAAAAAGGAAAGATATACCCCTCCGGCTGCATGGCACAGGTCCATGGGATTGTAAAGTTGCCTCGAGAAGGGCAATGATAGAAACCGGAGATCATTTGCCGAAGTCTTGCTCAATATCCAATATAAGTAAAAGTCGCCCATAAGGGATGATCA…	1993
VP1G_10554	-	KN714667.1:749473-751473	ACACGGCATTGTCACGAACACGCTCCGCACGTATGGAAATCAACAGTACCGGGGGTCTTGGTAACGGTCTGGTAAAGGCAAAGGACTACAACCGCTCCCAAGATCGGACATTGAGGGAGAGCGCCGATTCTAAGAGGAAAGCAAAAATTGCCGAGACCCACGGGGCTTTCGATTGGGACACCCGCACCCGGTATTTCATGAACGGAGGGAGCCGTGGTCAAAGTGCGGCATCACTGATTGATCGAGATGGTATTGTGGGCGATACGCGGGHFAGGGTTAAAGAGGAGACTTGCGGCCAAAGAGAAAGAAAGGGACATTGCGAAGAAACTCGGGGAGATGGGTAGTGGAGGAATGGGTGGCGAATACATGCGGATATCAGGCTCAACGCCCATTGCCGAA…	1993
VP1G_00515	-	KN714667.1:768627-770627	AGCAGCTCGCCGAGTTCGCCACCGACGAGCTCGAGCAGAAGAHFACTTGGCGGCAAGGACGGCGCAGAGGAGTTTAAGAAGCGCTCCGAGGTGGAGATGCAGACGTACATCGACGTCCTGGAGGAGTTCAAGTCCGCCCGCCCCTCCTTCCACGACCTCGTCAAGATCGTCGCTCCCCTCAAGCGTCGTGAGTACTCGATCGCGTCGGCGCAGGCCGTCACGCCCAACTCGGTCTCGCTCATGATCGTCGTGGTCGACTGGGTCGACAGCAAGGGCCGCACTCGTTACGGTCAGGCGACCCGGTACCTGTCCCGCCTGCCAGTCGGCACGGCCGTGACCGTCAGCGTCAAGCCCTCCGTCATGAAGCTGCCTGTCAAGGACACCGCCCCGCTGATCATG…	1993
VP1G_00520	-	KN714667.1:782388-784388	TATCCTTTTTACCAGGGCTGCACCGCGGCTGGCCGCCGTCTTTCAGCACTTCGGGTCCCGAACGTCGTCATCAGTGGGTATAAAATCCGAGTCAGGAGGGTCACTGAGGGGCATTCTACCCCTCCAATTCTCTTCGACCAACTTTCCCATACATTCTGACCAGGTAAGATATTTGTTGCATGTAACTTCTCACCCCCAAGTCTGTCAATATCAAAATATCAACACACCTCTCTCTCTCTCAAAAAATAAAATAAAATAAAATAAAACCAAGGCCACTCAAAAAAGCTCACCACAATCACACATAAAATTCAAGATGGCCTCATACGCAAAGGAGCTCGAGGTGGCCCAGCTGGCCGTCCAGCGCGCCACCATCCTCACCAAGCGAGTCTTCCACGAGCG…	1993
VP1G_00539	-	KN714667.1:854300-856300	ATTCTCCAGAGCCACAAGTCGACCTCCGTTTGCGAAGAGTTGAAGACGCAGCGGGGAGTCGGCCCCTGTCCGGGGAAGGGGGAGGAGCATGTTGACACTGCCTGCTGCGAACATATCGCCACCCACCGAGTCGCCCCCATCTCTGGGACCCAGTCCGCCAAGCTTGAACCCGCGCACATCGGTCGGGCCACCGAGTTGAAACCTGTCATTGATGAGACTCGGCAATGCGGCGCCCTTAGGAGACCAGCCGAGGGCAAGGGGGTAAAGAAGACCGAAGCGCAGACCGCCTCCGATGGAGATTCCTGTCCTTCTGATACCGGGAAACGCCACTGGTATAGCTCCACCAACCTCGATTTCAGACTTTGAGAACGCTACGTCTCCTCGTAATGGCCCGACACC…	1993
VP1G_10514	-	KN714668.1:129976-131976	ATCTCTGCTAATACGTGGTCTTCCTGGATTGCATATGGCCCCCAATCGCTACAATGCTACAAACACGTACTGCATGCCAAAGTCCATCGATCTATCCAATGACGAAGCGGCTCTGCTGGATTTTGCTTTCCACAAGCAGTTGATTGCATATCACTCGTCCAATTACCTTAGTAAATGACTGCTGCCTCAGGTGCTGACGACCACCGACCCCGCGGAGTACGAGGTCAACCGACAGGGCGACCTCCTCCCTTGTGATCTTTGCAATGGCAACTTGATGTGACTGACGATTTGACACTCTCTGCATTGCGACTGAAAGATAACAAATATTCCAGGATCTTGTCCGCCTTAGAATCCAAAACACTGCAATATGGATCCTCTCACGGCGATAGGTCTCGTGGG…	1993
VP1G_00612	-	KN714668.1:150160-152160	TCGTGAGAAGGGGTCTTTCTAGTGCACGTGGGGCACATGGGAATTTGAGGGTTATTGAACGAACAAGGAAAGACATTGGGGTCATGACAACACAGGGAACTTGATGAGATCGTGTGTACACATGTATGATTATTTGGATCCAGCTGAGGCTGTTGGGCAATTCATCGGAGGGAGGTTTAAGAAAGGGAGTTGAAAGAGTGGAACTTTAGTCGTACCTTAAGTACCTAGGTACCGATGTGGTCTAACTCAGCATCTCACCGCCTGCCCAGAATGCTATTCGAGTTTTTGCCATTCTTTCCTCTCCAAATCCTTGACTCAATTTTTGGGACCGCCACCGCGACGTGACAATCCTCAACGCCACTCCCTCCCGACTTTGAACCTGGAACGCCTGCCTGCTCA…	1985
VP1G_00735	-	KN714668.1:562746-564746	AGAAAAGAAGTCCAAGAAGGAGAAGACTCTTATCCAAGAAGTTGAGGACTTGGAGCTGACTGATGCCCCGGCCCAGTCAAATGGTACGTTACCCAATCTTCCTACCTTTTCTGCACTTGCCGAAATTCTTCCTGTTTCTCTCAAGGAGCAGTGGCACCTTTGTACCGCAGCTCGTCTTATTGATTTGAAAGTTTCTGCTGACACGACATTTACCACAGGCACTGCCAAGAAGGAGCTGACAGAAGCCGACTACGAGAAATACGCTGAAGCAGCCGGCATCTCCGTTTCCAAGTTCAAGAGAAAGTTCGAGCGTGGTGACGTCGAGCTCGCTGAGGATGGCACGCCCAAGGTTCTCTCCAAGAAGGACCTCAAGAAGGCCAAGAAGGCCGAGGAGAAGGC…	1993
VP1G_00743	-	KN714668.1:587190-589190	TGGGGGCCAGCCATCCCCAGAAGCTCCACGCGGTGACAACGCCCACGAGGAATGCCGCCGTGGAGCCAGCAAGGGACTTGCCCTTCCTGATACGGGGTGTGTATCTTCCATACATCCTCCCGAACGTACTAGCCGCGGTGTCGCACCAACTCAGGAGCAGGACGCACATGACACCGATATCCTTGGGGAAGCAGTACAGGGCAGTCCACGCGCCCAGGAGGTAGAAGATAACACCGTTCCAGCCCACAAATTCGCTCTCGCGCATGAATGCGCCTAGAACCTTGACATATAATCTATTGAAGGAGTCGTTGACATGGCGGATGTAGTCGACGGTCGCGATGGGTATTAATGCGCCCATCAACCAGGGGCAGACCGACGAGGTCTGGGTGCCAGAGACGT…	1993
VP1G_00754	-	KN714668.1:632204-634204	GCAGAGTTCAGTCCCGGAAGAACATATTCTCGCAACATCTACCAACATGAGCGTACCCAGAGCCATCCGCAAGACCTTCCTGGCCGTCGAGCAGGCCGAAGGCGCAGGTGCACGCGTTAGACGTTCCATCGGCACACCTCAGCTGAGGAACTTCTCCCCCTTCTTGATGCTGGACCACTTCAACGTCAAGCCTGGTGCCGGATTCCCTGACCACCCTCACCGAGGACAAGAGGTTAGTAGAAGCCCTTTCTTCTCTTCACCCACACCCATTTCTGCTAGAAAACCACATAACTAACGCTGGAAATTCCTTGGACAGACCATCACATACATGCTCTCAGGCGCCTTCGACCACGAGGACTTCGCCGGAAACAAGGGCACCATCGAGGCGGGCGACCTGCA…	1993
VP1G_00756	-	KN714668.1:638652-640652	ATTGAGAACGAGCTGGCACTGGCAGCTGGCTGGCTGGTGAACTTCTCGGCAGCGTTCTTTCATGTGTAATTTCGCTCATCACGAAACGGTGCCACAAGAGATGTCTGGCAGTCTTGCCATGGACTGCTCGTCATGTCGTTGTTGAAGTGGGATTGGAGGAAAGCAGTGGAGCCGCTGGGGCAAGACGAAAAATTAGAAAGAAACACTGAAGCTGCAGTCGGAGAGATGAGACAGGGAACCCCTTGCATGACGCCACGCTCAGACCATGTTTGGGATGCATCTTGCAGCACGATCCAGGGGCAAGAAGGGACGACCCTTGCTTGGTGCCTTCTTTTGGTGTAGTGCCTGAAGTTGCTTGGCGAAAGGAAGTCACGACCTCTCATCTTCTCGCCATCAACA…	1993
VP1G_00779	-	KN714668.1:715450-717450	CTCCATTTCTTCGCGGCTCATAGACTCTGATGTATGATCCTTCTCAGACTCCAGGHFTGATGTCGGGCCGGTTCGAGCCGGCGGTGATTCGTTCGCGCACCTTCTGTTCAGTGATACGCCACATCTCCATCACCTCGTTCAATGCAGAAGAGGGTGTGACCGCCATGAGTGTTGCATAGAGCCATGGATAGAACTTCGCAGATACGACTATCGTGGCTGCCTTGACTTGACTGATGGTCTGGATCCATGGATGAGTTGTCAGACCATCCAGACAGCCGAACGAAGAGCCCCAAACCAAGTCTCCAATGATATCGAATGCCACGTAGTTGATCCATTCCACGGCGTCTATGTCAGTGAACCCACGGCTCGACGAGTTCTCAATACGTTCATTTAGCTTCG…	1993
VP1G_00921	-	KN714669.1:297992-299992	CTTCATCAGACAGGAACATCTACTCCGTATGCCACACCGTCCTCACCAGCTACCCCGGATTACGGACCTCAGTCGACCTGTCTTACGCCAAGACCTTGCTATTTACGCAAATCATTTGCAAGGTGAACAAAACAGAATCTCTCCCTCCAGTAAGCAAAACAACAAATAAAAGCATCTCGAGTTACTGGAGGCCGGCAGGCTGATTGACGATAAAGGTACTGATAAACACAACAGGCGTTTATTACATATTCTGGAGACATGATAGTCACACAGGAGCCGTCAHFCAACATCGAGTGCATCTCCGCCTCCCCTCTTATTGAAGCCACGGATCCATATAAACAACAAAGCGTACTGGCTGTTCTTTGTCACCGCTTATATGTGGTTGTCTCGTGTTCCCCA…	1993
VP1G_00963	-	KN714669.1:470690-472690	AACTTCAAACAAGCACCACAACCTCCCCGCATTTCCGTGGANNNNNNNNNNNNNNNNNNNNNNNNNNNNNNNNNNNNNNNNNNNNNNNNNNNNNNNNNNNNNNNNNNNNNNNNNNNNNNNNNNNNNNNNNNNNNNNNNNNNNNNNNNNNNNNNNNNNNNNNNNNNNNNNNNNNNNNNNNNNNNNNNNNNNNNNNNNNNNNNNNNNNNNNNNNNNNNNNNNNNNNNNNNNNNNNNNNNNNNNNNNNNNNNTTTTTTTTTGGGGGGGGGGGGTTTCTTTTTTTTTCTTTTTCTTTTTCTTACAACCACAAAGACTGCTGAAGCCGGAAAGATGCTTGACAATTCATCAACTGCCAGTCAGGATGAGGGTCCCACAACCCCATCTTTTAACAAGGGATCTCG…	1993
VP1G_01040	-	KN714669.1:722646-724646	AAAAGAACACCAAAAAAGAAGAACATGTATGTTGCCGCCGACCAAACTATTCGCGTGCGGAGCATAGAGAATGGCAACATGGCGTCGTCACCTCGGTAGTACTCCCAGACGAGAAACAAGATGAAGGAGAGGCCCGCACCAACGAACAGGCCAATCACAACCGAGCTGTTCCAGGCGTAGCGCTGACCACCCCACTCCAGAGCCATGAAGAACATGATAGCTGTGGGAAGGATGATTGCGAATCCTATCAGGTCCAGTGCCTGCTCTATGTTCCTCAGCGTCTCCCTGACAGGAGGCTTGGGGTGGTTCTCAGGCACCGCTACAAAAATGAGCAACAGGGCCGCGACGCCACCTACGGGGAGGTTTATGTAGAAGCCTGAGCAAAGTCAGCACACTTCT…	1993
VP1G_01133	-	KN714670.1:237986-239986	GTCAACAATGCAGACATTTCCCAAACTGGCCCAGTCGAGCCGGTCAAGAAGATCAACAAGCACTTGGCTCGTATCCCCGACGCATCCGAGGTAAGCAGACCACTGGCGTTTTAGTCTTGGCTGCTGCTCGCAGGCCGATGTGAACGGTAGACCTGTATTGGACGATAGCGTGAAGCCACTCAGCTGACGCTGTGTAGCCTCGGACATCTGTAGCGCCGCGGGAGCTGCTGTACCGCTGAGGAGCATGACGGCATCTAGATTCGGAAAATTTGTGACGAAGGATGCGGATAGCCCCGTGTGTGCAACCTGTCCGGAGCCCGGTTGTGGTTCCTGAAGAAAGCCGGCGGTTGCCATCAGCCTCACCACCCGCCGGAGCTGTGAGCCGGGAACATTAACCAA…	1993
VP1G_01154	-	KN714670.1:309335-311335	GACGACGGTGAAGTTGGCGAGCGCCTTGAAGATGTTGGGGTGTATGTGCGGGTGCTCCTCCCACATGCCACCGAGCTGCACCCAGGTGAAGTTTCGCGTCGTGTTGGTGGCGTTCAGGCCGAGGTCGCTGGCGTTGTACTGCGGCAGCTCGTACCTGGAGCCATCGGCGTGGTACCCCAGGTAGGTGTACAGGCCGTGCAGCGTGTCGGTCTTGTGGTCCGTGGTCTCATTGAAGCCCACAGTGCCGTTCAGGTTCTTCCTCGGCTTCGGCTTGGGCTTGGGCTTGTCCAAAACGGTGTHFGGCGCCGTACAGCTTCGACGTGCTGTTCAGACACAGCGTGTCGTTCCAGTGAATCGAGCTGTTCAGGTACAACGGAGTCTGCAGGCCCAACGCATCCG…	1993
VP1G_01175	-	KN714670.1:373347-375347	CTCTCGGTGCCAGCCGAGGGCTTAACACGAGGTAGGAAGTTCTATAAGAACCCATGAGCCTCCTTCGGAGGCTCTCAGATAGCTTCTGCAGATTCAATTCAATTCATTACTTCACAAATGCTTCGCTCTGGTGCTCTAAACTGTCACATCTGCTACCTCATATATAAGTAACACTTGACATATATGTATAAGATGTTGAGTGGGACCTGGGTGTATATGGGATATGTAATCATTAGTATTGGACAGCCTGAACTTCATTTTGGGAAAGATGGATATTTCCATGAAAGCATCCTTGTTCTTGAGAAAGATACCAACGCCTCTCTGGCGGTGCGAACCTTGCATCACATGTTCTCACCTGCTCGAATTATAGACCACCAGCATCGAACTCCGACTTGTCTC…	1993
VP1G_01230	-	KN714670.1:560327-562327	CATTTGCTATTTACAGATGTATCAATTCTTGAGTCCCCGTAGACGGACATAATAATCCAAATCCTCAAATGTCACACCCGAGGTCTGTGGTCATTTGGTGATCTTGTGTGCCCTGGCCAGCACATAGGCGTGACAATGTTCGTGTAAAGCCTTTTGCTTCATCGATGTCCAGAGGGAGATCGCAATATGCCAGAGTGGAAGGTCATGTGACGGTATCAATCGGCTCCCTTGAGAAGAACTAGCCTCCATATGTAGGTCTCGGCATTTTGTCAAGGHFTTTTTCATCTCACTTACATGCTCGTCGTAAAGATGGGAATTAAGAGGGAAGTTAAACGTTGCAAACTTCCCCAAACTTCTCAACATCTCGGAGGAGGAAGCGTCCTGTGTAGCCATGTTTGT…	1993
VP1G_01256	-	KN714670.1:650055-652055	GCGCTGCCGGACAGACTGCGGTCTTTGAAACATTATTTCTTCCTCGACCCATCCGACTACTTCACTCACTTTTTGGAACTCAGCAGCTCGGAACTACGGAAACCCACACAAGTTGTTAACATCGCCAAGTTGCAGTCGTTGCTTGATCTCGTACTACGGCAGCCAGGCAGTATCGTGGCATTAGATCCGTTCAAGGAGGATGTGAAGGTGCAGATGAACGAAATCACACTTATCAAATCTCTTCAACGGGTTGTTAATATCACTGGCATTGAAGAGGGCGGGTCACTACAACCTCTGAAGGACCAACCAATCGAGAGCGATAAGAAAGCCAACGGTTTCACGTCCTTACAGCTGGATTATACAGTACCCTTTCCAGTATCCCTTGTTGTCAGTCGGAAG…	1993
VP1G_01279	-	KN714670.1:723651-725651	CTCTTGATCCCAATATCGCGACGTAACCGCTAGGCTTTACGAGCTCAAGCGCCTGGGTGACAAGCTGGGAACCAAAAGCCGAGCGACTTGCCGTATTCCTAAAACACCTGAGGTAGGATGGGGATGGCCGAGGCACGCATCTAAAGCTCCGTCAAGTGTAGACTTGGAATTGTAATGGTAGTGAAGGCAGTGGCAGGTCGACCACGGCAGGCTATAAGGAATATGTGCAATACGATGAGTTTCATAGCCTTTGTCTCCAAGCTAGGTAGGTATATATATATCAACAAATACGCAGCTTCGACCTTGATGAAACCGAGGATCAGGATCCTAAGTACAGCGATGAGGGTTCACCACATGCAGGACAATGAATACTTCCTAGCAACAATTAGCAAGCAGGGT…	1993
VP1G_01282	-	KN714670.1:733881-735881	GCGGACGTCATATGGGTCTCATGACCATTCCTGATTTGCGGAGGCACCTGGTGTTCCAGGCCGACCCCAGACGGAGGCCAACCGCAACTGCCGCAGCGTGCGCAGTCAGCCACTGGGCTTAGGCCCAGCCTTCGGTGTTCTCAGCACGGTTTAGGGTGGGTAGTACATGTCTTAGTGAGTAACTGTTGCACCCCAACACGGGTCAGCCCAACGATCTGATCCGCTGGAGTTATCTACTGAAGGTGCTTTATCTTTCCTCCCATGTCATCTTTCCGGTCCTCTATTGCACCACTCAGGAATGAGGCGTCTCTTTATGTTCGAGCAGTCTGTTCCGGCGTTTCAACTTGCGATACACAGTTCAATGTTGGATCTGACAATACCTAGATCTCCTAGATGCTG…	1993
VP1G_01321	-	KN714671.1:101239-103239	CCCAACATACATAGTCTGGGGTTCCCGTTAAACAAAGTTGCATTTTGGTTCATGGCTTCTACGACCCAGTCGTACCACTCAGTCATTGCCGAGTTTATTCTCTATCAACCTACAAAGTACATATATATGGACTGTATGTACTAGCGTGGTTCCTAAATGCAGGTACGGCGAAGTGGGATCGTCAAAAGGCGATCATCAGCGCCGGCTTTGACACTATCTACCACAGTACATAGATAACCTGATACCCAGGGCTGCCAGGTATTCATTCATATTGGTGAGCAAGTTGGCGGGAAAATCAGATAAAGTGCGTGTTGATTAACGCGACAACCGCAGAGTCCGCAGATGATCTGTTATAGTGGCCCACATATGCCTCTTGTCCTTTATATATATATATATATT…	1993
VP1G_01331	-	KN714671.1:137166-139166	GGCGCGGGCGCCACTGCTTCAGGGCTCTTGTTCGACGCTTCAGTTGATACTGCTTCCTCTGAAGGTGCCACTTTTTGATCTGCCACGGCTGGTGCTGGGGAGGTCTCCTTCGCAGCGGGGGCTTCTACAACTGGCGCCTTCTCGATCTCTTTCTCTTTCGCTTCGGCCGCCTCCTCATTTCTGAAGAACTGGGATGTCTCCTGCATAGCATCGCTTAGAGTCTTGTCCGTTGGCGTGAAAGACAGTTGAATCATGTGGCTGCCCGACGTTATGCCCAGATGAGACAAGGTCTTTTGGTAATCCGCAAGCGTAGATATTTCCCGGCTCATGATCCGCAGTACTGGCATCTCATAATACHFTGCCAGCTTGTGTACCGTTGCTGGTTTGAGGTACCCCTCG…	1993
VP1G_01372	-	KN714671.1:288339-290339	CTGTCCTCCTTTAAGGAATACCTCGACATTGTAGTCCAGTGCACCCGCAAGACTGAAGTCCGGTCTTGGCGCACCTTATTCGCGTATCTCCCACCGCCGCAGGAGCTCTTCGAGGAAAGTCTTCAGCGGGGAAGCCTGAAGACGGCAGGTGGGTATCTGCTTATCTTGCATACCTTTGACGAGCTGTCCAGCGCGTCGGAACAGAGTGTTAGGCTGCTGAGTAGAGCGATGCGTGAGGAAGACTGGGAGTTGTGTAAAGAACTAGCCAGGTTCTTGGCCGCACTGGATGAGACGGGTGACACGCTCAGGGAAGCACTAGAGATGGCCAACGTGAGAATTGCGACGGGGAATAGAGAGGGCGAGGAGGGCTTCGGCGGCGCGCTCGTGGCAAGGCTGGAG…	1993
VP1G_10615	-	KN714671.1:315947-317947	GCACTCAACGAACTGGCGGTTCAGCACTAACTCAACTGGCATCAATGGTGTTTGAGGCTATGCTTTTTATCGACACGTGAGCATTCAGGACCGGATGGCCTTCTTCGTGGGGGTTGTATCTCTACGCGATGCGGGCGACAACCAACAGGAGCTTTTAACCCTGTATAGAGCTACTACAATTTTAGCAACTCCTTATCAGTCCGCAGACCGCTTCCTCAGCTCTAGGATTCACTTCAGGTAAGGTCGCGGTGTTGGCCTTGCGACTCGCGAGGATCATCCAAGGGACCAACACAGGCCACTGACAGTGACCTAGCTTTTGAAGCTGGGGTGGAAAGGTTCGGAAACTCACTACCCATCATCTACTTTGAAATACCTAGCTTGTCAGGCGCAATTCCAACG…	1993
VP1G_01382	-	KN714671.1:327027-329027	CCGGCTAACAGATGCCGAGGGTGCATGGCGGCCTTGTCCAATCAGCCGGCCAGGGGACGCCAGCCGATAACCTTTTCCAAACATCACCTCCAACCTCCTTCCTTGTCGAGCTGGTTTAGCTTTGATCAACATGATGATCTTCAACCCTGATCGGCTCAAACAACCCCCCTTCTTGCCCTTCGAATGAAATCCCCTATTCTAACGACCATTGGTATATCGGAAAGGATTTGAGAGATTGGCAGGATTTTCGACCAGGGTCACCTTTGGAAGACGGTGGTCTGCAGGTGGCCTGCAGGTGGTTACATACACAAGTTGGCCCTCTCCTGAACCGGGACAGACCCGCGGTTTGCGCAAACAACACGAGGAAGTCCTTTTTAGCGGACTGCCTTGCGGTCAGTT…	1993
VP1G_01594	-	KN714672.1:239783-241783	ACTGGATATATAACTCCCCCGCCACAGCATTCCACGACGATGGCTGCGGCTGGTACAGCCTCGCCTCTACAATGACCCAGCCCAGGGTGTGCACGGAGGACTGGATGAGGATGATATAACCCACCCACCGATGTAGGAACATAAAGCTCTGGTAAGGTATACCCGTGACCAGACTCAGGAGCGATTCCCGGCTGGACAGGAGAACCGAGAGCGGAGTGAGGGCGTATGCCAGCACACCGATACGGTCGGCAHFGGGACGTGCGTATGTTGTACGAGCCGGGGGAGGACGAGACGGGTGTGACCCATGTGTTGTAGACAATGCCCACAAAGGAGAAGATGGTGAGGTAACCTGCCAGAACGAGCATGACGAGGACCTGCAGGCGAGTGACATGGCCCAAT…	1993
VP1G_01653	-	KN714672.1:437785-439785	TACCAGTACATAGTCAACAAGGCTACTCCCGAGATGGAGATTCTCAGGAGCCTTTGGCGGCTGGATAACCAAACCTTCACCCGCGGACGGACTAACATCAAAGATGATATCCTGCCACCTTTTGATCTCTACGGCAATGCGACAAAGGTCCAGGATGAGACGTGGAGGCTGGCCAATGGCACCTACATCACAAAATACGACTGGTCGAACTTTGTCAGAGACAGAGACTTCTACGGCATCTACGGCCCTGATGTTGCCGGATCGTGGTGGATTCACCCTACGACCGAGTACTTCACTGCCAGTCAGCTCAGCCAGACATTGACCGTCAGTGATAATCCTTCATCTCAGATACTATTAACGGATGTCTGCTAACCCCCCAAAAAGGTTCACCGAGAATCC…	1985
VP1G_01659	-	KN714672.1:454081-456081	GGTCGAGGTCGAGTTCAAGCCCCTGTTTGACCAGTTCAGCTACGGCACCACCATATGGAGTCCCCTGGCCAGCGGTCTTCTGACTGGCAAGTACAACGATGGCATCCCCGAGGACTCTCGGTTCGCTACGAACAAGGCCTTCTTCGGAGACACGATCAAGCGTCTGGAGACTGAGGAGGGCAGAGCCAAGATTGAGAAGGTCAGGAAGCTGACCAAGATTGCTGAGAAGCTGGGAGGTTCTCCGGCACACTTGGCTCTTGCATGGGCAGCGAGGAACCCTAACGTGAGCACTGTCATTTTGGGTGCCACCAAGGTTGAGCAGATCCATGACAACGTCAAGGCGTTGGCGCTTATCGACAAGCTCACGCCTGAGATCGTGGAGGAGATTGAGGCTGTGCT…	1993
VP1G_01660	-	KN714672.1:456945-458945	AAACCGAAATCCTGCCCGCAAGACATTTTGTAGATTCATCAGATGGAAAGGGTCTGGTCGAGGTCTCAGAGGACGAGGTCAGACAGCTGACTGGTTTGCCCGTCCGAGAATGGCTGGTGATTCCACGGTCCTCGGTAACAGATGGACAACATGACGGGACACAGCTTTCATCACACATACACAGAGAACAGCTTCAACCAAAGCATCTCCTTGACCTCGGCACTGAACCTATCTTGATGGATAAGAAGACGTATGTCACTGAGGATGGAATCAACAGGACGGAGTATCTCTGGCGCCATCCTCCAGTCTTCGAGGACGTACACGGTAGAACGACGCCTGTTCGTATCCCAGCTGGCATCTCAGACGACTGGAGACAGACCGCAATGAATGCGAAACGGC…	1993
VP1G_01747	-	KN714673.1:214445-216445	GCCGTGTTGATCTGCGGTCCGGTCGTTCGAGATGGGATGATGGAATTTTTCGAGGGGAGTCTCTTGCTTTTGTCGGGTTTGGTGGTATTTCTTCTTGGCGTATGCTGGAATTCTTTTGATGTTCCCCAACATAGAGGGGACGCGTGTACGGAGGGAGGACTTGTCTTCTAAGTTGACTTTATCCCGTCTCGTGGATCCGGACTGGCGCTGTGTCCGGAGCGTGTCAAGGTTTCACAGTATAATTCTAGCGCGGGGAAGTAGGTAGGTATTAACATGTGAAGTGGAACTGTGATGTTTGAAAHFTATGAGTGGTTCGACTTTGTGCCAGGATCGACTGCCAATGATACGGCAGCCTCTCTGCGGACCTGTTTGCGCAACGTAGGGTGGGTTACCCAAACA…	1993
VP1G_01933	-	KN714674.1:287017-289017	ATCTTGCCTCCAGGGCCGCTGCCCTTAACGGCAGACAGCTTGATGCCCTTCTCGATGGCCAATCGCTTGGCAGCGGGAGTAGCGTTGGGCTCACGGTCCAGAGCAGTCTCGAACTTGCCACTGAAGCCGGTGTCTTCGGACTCGGGGGCGGGCGCGGGGGTCGGCGCAGAGGCAGAGGTGTCCTCCTTGGGCTCCTCCTTGGTCTCGGTAGGGGCGGCAGCGTCACCGCCAGCATCTTTCAGGGTGAACCCCTCGAAAGCCTTGATGTCGGTTCCTTCCTCAACCATGACGGCAATTGGCTGTTCAGACAAAATCAGTAAGTTCATATAAACCCAGGATCGTAGGCGCGTCCTTATCGCATGCCCGGACAACGTACATTACCAACGGGGACATCCTTGG…	1993
VP1G_01961	-	KN714674.1:360648-362648	GTATTCTTCCCGTAACACCTAAGGCCCGGCTTTTATATTATGCGCACGTAACGTCTTTTTTTAACTTTCCTGGATGTGTGATTCATGTATTAGCTCGGCGTCGAAGACGGTGCACAAACGTTCTTGCTGAGTTCCCAGGACCTGTCATAGATCAACAGCCCCTGAAGTCATGTCCTCGTCTCCTATTGTTGTTCTGGCCACCCTAAGTAGTAAAAGGAAACAGTGGAAGGAACGTCCGTCTTCAGTCTCCGATACTATCTTAGCTTTATAGCTATTCTTCTACAGCTTGGAATGAGATATCAATCTTGTGGCCCTGAGGTAAGACATCGATCTCCTCCATCTCTCCATCTTCTTACGGCCCGCAAGCCACTCGACATATGTATTACCTAAAGCGGGCTT…	1993
VP1G_01970	-	KN714674.1:388965-390965	CTTTGTGGTTCAGCTTGAACAGGCTGCTTATTGCGCTGCGCTGCAGCCAAACGTTCCCTGTCCATCGATCCCATTGGTATCTTATTCTGCGCACGTGACACTTTCTCCTGTTCGTATTTCTCGCCGCTTCGGAGATCGCCGATGCCCATGTTCCGCCAGTCCTGGAGCTGAGAAATGGCCTGGCGAAGATTGAGCTCGTCGATGAGGCCCTGGTTGAAGTCTTCGAAGTCTTTGTGGTTCATCATGCGTGCGAAAGGCTTGGCCTTGTTGAGGATATCCCGCTCTTCCTTGGAGCGTTTCTTATCCAGCTTGGTATTCTCCCTATAATCCAACAAGTTATGCTCGAACACGACCTTTTTACGCTCCACACGTTGCGTTAACCTGCTGTTGTAGATCTCC…	1993
VP1G_02007	-	KN714675.1:23344-25344	CGGTGAAGTCGGGTGTCTTCTTGTGGGTGTTCTTGATCATTTCGAAAAGACTCTTGCCCATTGGCTTTCCATCAATCGTCCAGGCTGCATTGAAGACCTTGTGGCGACAATGTCTGTAACGGAATCGATAGTCAGAAHFAGACAAAAACGAGAGTGATTATACACAGAAGGCATGACACTTGTCATACTCAACTAAGAGCGATGAGGAGGACATGGTTGTCCTGGACGACATACTCGGAGTTGACCTGAGCAAACATGAAAAGCTCAACATCATGCGGTGGCCGGCCCAGGCGAGTGTATGCATCCACCAGATATTGCATCTCTTCCGGGCTCAGAGCCAGCCCCATCTTGTTGTTGTATTCCTCAAGGACTTCCAAAGGCGCGCGACTATCCGAGAAG…	1993
VP1G_02061	-	KN714675.1:219565-221565	GTTTGGCTCATCATGCGTTTTTGAGCAGGTACACTAGAAAGCGGAAGTGAGTACAGAATCACGGGTTCATCCCTAATTTCATGTGTCCCATCGCTAGATTTTCTAAGTCTAGATCTCACATCCCATAGCCTCAGCAGCCTCACTCATCTGCAATCCGAACATAATTGGATATGAACAATAAGAAGGGGTTGAAGAGAGTATTAAGATTCAAAGTATACTTAACCAGCCCATCTGGCCATTCTAATGCTCAGCTCGCAGAGCTCTTCCAAACCAGTTGGACTAACCTCGACTTACCATTCTCACAACAAGACCTGGATGGACCTACCAAAGCTTCCTTCAACGCTTGTTCAATCAGATGAGCGTCACAGATGCCCACCGCTGATTAGCACCAGAGTCTTC…	1993
VP1G_02098	-	KN714675.1:334803-336803	CTACAATCCCAGAGGCTAACAATTATGTAATCGAAGACCCGCTGTGATGCCATCCGCGGTATCACGTGAGAGCTGATATGACTAAGCTCATGTGAACCCGAACCCTGGCCGATGACAAACCCCTGCAATGCGACCCTGGAATTCTGGAAATGGGTCTCGGCCGACAGTTTAAAGAAAGCGGATACCGGTAAAGTTAGTCGCTGCCCACAATCGGCCGCTCCATCAAAATCAAACTTTGCCCTTCATCAGCAACTATTTCGGCGAAACGACCTTGACATCCACCACGTCAACTATCGCGACATCAHFTACTCAAGGTAACCCCCGCTCCGGCCTCGTGGTTGTAAGTACATACTTCTCCTCTCATATGAAGTCCGCATAAGGCGATTGAACAACATATCT…	1993
VP1G_02137	-	KN714675.1:453912-455912	GCACCGCCTCCATTCACGTGTTAGTTCGCCCACTTCTTCGATACAGATCCTGTGAAGCGTAAACAATCTCTCTCGATGCCAAGCCAACGAAAGCCATTAACAAAAAAGAGACAAGGATGACGACGATGAACAGCGTGAAAATTGAAAATCCCCACGACATCCTGGCAAAGGCGATCCAGGCTGTGTTCGATACGATGGGCGGCTGTACAGCTAGCGCGACCTGCATCGCGTCCAACGGCACCGACAAGACGGCGAAGACGAAGAGGATGGGCCCGTAGAAGTGGCCAAAGTAGGCTGTGTACTGGCCCTCGACCTTGTGGTAGGTGAAGCGGCGGAGGAAGACCTTGGACCAGAAGTTGAGCCTCGAGAGCCGTAGCTCGCCGCACTGGTAGAGCGGGG…	1993
VP1G_02179	-	KN714676.1:124446-126446	GTAAGAGGCCCCTTGCTGCCGTGATCGGTCGATAAAGTGTTATAGCTTGTAATGACAATATTGTACTTCATCAACTCCTTGGCTGTCGTTGCCTTTCGATCTCTGTGGTGAATGAGGACTTTCGGCACATATTCATCTTTCACATGTTGGTGGGCCTGCTGCTCCCAGTTGCTCATTACTGACACCGGCGCCACGATCAGGGTTGCCCCCGGGGACGCCAGTATTAAGCTGATCATTTGAAGTGTCTTGCCCAGACCCATGTCGTCTGCCAGAATCCCTCCTTTGGCCAATGCTGGCGCAGAGGCTGTTGTAAACGTAGAAGCAATGTTACTATAACGGCCTCTAGCGTCTCGCTTCCAAAGCTGCGTGACATTGTCAGACCCAGGAGGTGGAAATTGG…	1993
VP1G_02203	-	KN714676.1:178017-180017	GCTAGGAGAGGGCCTCCGATGTCTCAGGCTGGCCCAAATGCAGCTACCCCACAGGGATACGAAGTTCTCCCCGGTGGTAGAATCGCTAGGATGTCGGCTCTGGAGGGCCACTCGAGAGAAGCTCCTTCTCATCACTCGGGCAGTGTCGCTGCCGTCGGCGCTGGCAGAAGCAGACGCATTGACCACTCTTCTTCAAGTGATTTCCAGGATAGTCCGGTGTCAGAGCCTCGAGCTGGTATATTGCGGCCTCCACCGACGATGCTTAAGAGGTCCGGCTCTTTGTCCAGCGGCTCCGTGCTTCTTGTCGGCGATGATAATGGTAGTAACGGATTATCATCACCTCAGGGTTTGGCCAGTCAACAGTCCGAGCAGCTGCCGTACTTCAAAGATTACTACTCG…	1993
VP1G_02228	-	KN714676.1:254080-256080	GAGTGGGAGGTTTGCGGTTATGGGCGCGAAGAAGGCTGGAGGACCGCTTGCAGCTGGATGGCCAGCTGTGGCAACTATGGTGCTAGAGAGGTTGATAGAGGAAGGGGTTGACATCGATCAAGTGCCGGCTTGGGTTAAGATGCCCCAGGGGTATGCGTAATCACTTATAGTACCTAATTAGTACATATGAGGATGTTCCCCTCCGGACATCATGCTTATAACGTCAAGGTATCATGTCTGACTTTTTAATGACATGAGGAGATACATCTCCTATATTATACTCCATGTTATTACTAAAGACGTGGCCTGTGTCTGGTTTCGAAAACAATCCTGCTCAAGTACCTATCTCAGTGGCTGGTATAGGGCTGGGATCCTATGGTTCTCCACGTCGTCTAACCT…	1993
VP1G_02258	-	KN714676.1:343411-345411	GAAGGGCGGGGCGCCACGACGCAGGAGCTCAAGGACGCGCAGAACTCGCTGCTGGGCCAGATGCTCATGTGGATGCAGGCGCTGGTGCTGCGCAACCAGGAGCTGGAGATGAGCGTCGGGGCGTGCACGGACGCGCTGGCCAGCGAGGCCGTGGTGCCGCTGCAGCACCTCTCGATGACGGGGCCGGACGGCCGGTCCGGGCGCGAGATCGCCTACCCGCAGGACCGGTGGGTCCTCGTCAACGCCGGGGACGACGTGTGGAACTACCTGCACGACACCATGGACCGGCAGGAGGCCCTGATCGAGGCCAAGGAGAAGGAGTGGCAGCACGGCGGGCTCCTCACGCAGAGGGCCTGGATGCAGGAGCGCGGCGGGTACCAGTACGCCCGGGGCCTCGTC…	1993
VP1G_02289	-	KN714676.1:435673-437673	AAGGCCCATGCCGAAGTTTGCTGGTCGGGGCAGTTTGTTGTAAGTGCCATCCTCCTCCTCGCCGTAGTTGAGGTTGGAATCGCCCACAGTAGAGGGAGCTCGCGAGTTGTTGTCATCTCCCCGGTTGAATTTGCCCTTGGCACCGCGCTTGCGATTCTTCTTCTCCCGCTTGTGCGCTTGCTCCTGCTCGTCATCAGAATACTCCACCTCATCCGGCCCAACCTCCTCATCGTGTAGATTACTGGCATCGGAACCTTTCTCCATCCTGAGCTGCGAAGGGAACACAAACTTCGCCTGTGACTTGGGGTACCAGACTTGCGAGCCTTTTTCAAGCGCGGCCTCCTTTGCTTCCTCGTCCGAGCGGAACTTCAGAATGTACATAGGTCTGTGGACGGTCGC…	1993
VP1G_02326	-	KN714677.1:59524-61524	AAACCAAAGGTTCAGGAGTCACTGGACAAGACGTGGGTAAAACCGACAGCAAGGACAAGAGGGTTGTCGTAGTGCATTGCAAAGCTGGCAAGGGACGGAGCGGAACTGTGACGTGCTCCTATCTCATTTCGCAGTGTGGTTGGAAGGCAGAAGACGCACTCGCTCGATTCACCGAACGGCGCATGCGTCCCAAGTTTGGCGCCGGTGTTTCCATTCCTTCACAGCTGCGATGGATAAGCTATGTGGACCGCTGGACAAAAGCTGGAAAGAAGTATGTCGACCGAGAGATCGAGATCTGCGAAGTTCACGTTTGGGGCCTGAGACACGGCGTCAAGGTCACCCTTGAGGGCTTCGCGGACGAGGGCAAGAAGATCAAGGTGCTACATACTTTCAAAAAGG…	1993
VP1G_02336	-	KN714677.1:81715-83715	ATACCCGTGCCAATCGCGCCATATCACTCTTCGGTCTTCTCGTCATGATCGCCTTATTAACCGCGACATCCCGCGACTGGCGCAAGATCCCATGGCATACAGTCATCGGCGGCATGCTCACGCAATTCGTCATCGCCGTGTTTGTCCTGCGCACAAAGGCTGGTTATGACATCTTTGCCTTCATCTCATTCCTCGCTCGTACATTACTGGGTTTCGCGGCTGAGGGTGTTGCCTTCCTCACGGCAGACAGCGTCAACGACCTGCACTGGTTCCTGACCGGTGTCGTTCCGCCAGTTATCTTCTTCGTGGCCCTCGTCCAGCTATTTTACCATGTTGGCCTGTTGCAGTGGTTCATCGGGAAGTTCGCAGCCTTCTTCTTCTGGACCCTGCGCGTGTCGG…	1993
VP1G_02395	-	KN714677.1:248805-250805	TTCAAGAGGTTTCTTCACAAAGTGACAGGCGGAAGCCACTATGGTTTTGAAGTCTTGAATTTCCGCCTCGTTATCTTGCACGAACGACTCGATCATGGGATAGTTCTTGTCGAGCTTGGCCGTGCGGTCGAGGAAGGGAGAAAGGAACCGCGCCCCATCCACGGCAATAGCAGCCACCTCCGCCCAGTCGGAGTTGTCAGACACAGGGGGCTCCGGATCACCCTCCACCCACTCGTTGTCTTCTTCCTCCACGACTTCGCCGAGATTGTCAAACTCAGGAGCGACATCGGCGTCCACATCCTCAGCATACAATTTGCAGCTCCAGGGCGACCGGAACCACGACCTCTGAAATGCCCCTTGTTGGCATAGCTGCGACCTTGGTAGGGTGCTTGCTTGGAG…	1993
VP1G_02463	-	KN714678.1:25409-27409	TCCCTTATAAAACACCTGTCTCGTTGACCGGAGCCCGGTTTGCTATAGGCAGTATGGCCACCTCAACTGCAGAGCAAAATTTCGCCAGTACGATCCATACTGCAGCATGCCTAATCATTGGTGACGAGGTGCTGGGAGGAAAGGTCTGTTTTCTCTCCTTGCACACTCTGATGCGGTTCTGTTGGGGATGTTGTAGCTGACTTGCTCTTGTACAGACCAAAGATGTAAGTCTTGCCCAGATGTGGTTCTGACCGTGTCAACTACTGTCCGGGAGCTAATGTAAGCATCGTGCCAAAGACCAACTCCAACTATATGGCCCAGTTTTGTTTCTCCTTGGGAATTGTAAGTGTCGTTCTTAAGAAAGGCTTGGTCTTCTGCTAACTTCTGCCGATCTAGCAA…	1993
VP1G_02564	-	KN714678.1:392668-394668	GCGTCATGCTCCAGATCCGCAGTATCGTCCCACAATCCTTGGCCCTTGGGCAGCTTCTCGACGTCATACAACATGGAGCTCTTGGCCTTCATCAGGGTCGCTGTCCTTTGGTTTAACTCGTGTGCTCGCTGAGGTACGTCGAGCCCCAGGTCATCCAGCACCGGCAACGGCAACCCACCGCAAATGAAGACGGCCCATCTAAAGGGCAGTTGCCTTCCCGGGTCCTCCTTGGCGTGGTATAAGAGGTAGCTACCGACGAGAGAGCAGCCCTGTGAGAAGCAGCAGACTCCATCATAGGGGCCATGCTCCTCGATGTACTCGTCCAACCAGAGGTGGGAAGCCCGAACGGCATTGACCGTATCTTGTGAGGCAAGCCACCAAGCGTAGGTTGGGCAGTGG…	1993
VP1G_02574	-	KN714678.1:419118-421118	AAACAGTTGGGAAGAGAGGAGTCGCGACGAAGTAGTATAAGAGAAATGAGTCTCCGTATCATGTTGGTCACATTGTGGGATAGGGGTCCATTCACCTCTTCGTACTCATGATCCCCCTCCTAAAGCTTATTGGCGTGTACAATTGTGGTTGCTTCCGAGATATGCGGTACGCCAGCTATGTTTGCGTCCGGAGAAGCACCAGAAAGGTCGTGGTAAAAAGGCAATCAAGGCGTTCAGAAGATGTGTTGAGATTTGAAGCTCGGGATATCCAGGGAAAGGGAGGTCATGCGATGCCCAACATACCGTCAAGGGAGTTCGCCTTGCATTGATGTGTGGTGTCCTCTCATCACAACGGGGCATTATATATCAAGCCTCGACTACAAGTTGTAGACGGAGCGC…	1993
VP1G_02595	-	KN714679.1:18391-20391	TACTGGGATGAGCTTCCTTTCTCCCACCGTCCTAACTGTCATGGGTAGGGGCTCTTCTTGAATGGGTCGTGTCGATCCTGTTGATATCTCAACCGCCTGCAGGAGGAACGCCTATCTTGACGAATCAGGTATAGATGAGAGTCACTGAAACTGATCGATCGGCAAGCCAGGNNNNNNNNNNNNNNNNNNNNNNNNNNNNNNNNNNNNNNNNNNNNNNNNNNNNNNNNNNNNNNNNNNNNNNNNNNNNNNNNNNNNNNNNNNNNNNNNNNNNNNNNNNNNNNNNNNNNNNNNNNNNNNNNNNNNNNNNNNNNNNNNNNNNNNNNNNNNNNNNNNNNNNNNNNNNNNNNNNNNNNNNNNNNNNNNNNNNNNNNNNNNNNNNNNNNNNNNNNNNNCCCCCCC…	1993
VP1G_02607	-	KN714679.1:81201-83201	GCCCATGAAGATCCTCGATGATGCGCGATGCACAGATCATAGCTGTGGCGTTTACCTACCATAGTAATGACACGCACAAGCTGGAAAAACCCTGCAATCCCCGGACCCAHFATCTGGAACGATTGTCCAATGGCGGCCGGCCACCATTCGGGACCAGCCTCCAGCTCCACACCGGCCCACACAGATCCACCATACACACTCAAAGTTGACTTCATCTGTTCTTTATGAGCTTGATTTGCCTGCTAAGGCTTCGCAAGCTTCCCTGCTTTTCGTCTACACTAGATCCTGATGTGCTGATTTTGCTATGTGCTGGCCTGCGGAACCACGGCACGACATCTTTTACAACCGAAGAATTCTAGAATACAATCAACAAGGCGAAAGCCTATGTATGCATGCATG…	1993
VP1G_02620	-	KN714679.1:125485-127485	CTGCCTCCTCGATGCCCTCGACGGATATGCTGCTCGCTACTACGAGCAAAGCACCCGCTTTGGCGCGGTTCTCGACATGGTCACGGACCGATGCACGACTGCGTGCTTGCTGGTCTTCCTCTCCTCCGCGTTTCCCCGGTGGGCTATTGTCTTCCAGGGCCTGATCTCGCTGGATTTCGCTAGCCACTACATGCACATGTATACAACGCTCGCGATGGGTGGCTCAAACCAGAGCCACAAGCAGGTGGACAAGAGCAGGAGCTGGCTCTTGAACCTTTACTACACGAATAGGGTACGTGTTCATGCCGAAGAACTCATGGAAGCTCTCAACTGACATACAAATCATAGACTGTTCTTTTCATCGCCTGCGCTCTGAATGAGACATTCTTCATTGCGCTA…	1993
VP1G_02626	-	KN714679.1:147000-149000	ACTTGGAGGCCGAGGAATACGTGCCAATCCCGAAGGGTGAGGTGCACAAGAAGAAGGAGATTGTTCAGGATGTGACGCTACACGATCTCGACGTCGCGAATGCCAGGCCACAGGGTGGCCAGGACATCATGTCAATGATGGGCCAACTGATGAAGCCCAAGATGACGGAAATTACCGACAAGTTGAGAGGGGAGATCAACAAGGTTGTTAGCAAGTACATCGATCAGGGTGTTGCGGAGCTGGTGTCTGGCGTACTGTTCATTGATGAGGTAAGTTGACTCTCCGGTTGGTTCCGGTTGGGAATGCGGCTACAAATACGAGCATACTAATCCAAAATAGGCGCACATGCTCGATGTCGAGTGTTTCACATACCTCAACAAGGCTCTGGAGTCGCCAATT…	1993
VP1G_02696	-	KN714679.1:362584-364584	CCGCTGACCGTTGCTTCAGTACGCCGAGAAAGTCTTCGGAGTAATTGACCTTATGTACATGGCTTGAAGACGAAGCCATCGTTTAATGAATGAATAGGTATAGATTCTAGCTCCTTGGCTTTAACATAGACCTTGGTGTCGGACGACAGGGTTGGGTCCCCATGAAGGATTCAAAATACGCTAACACGGTTCAAGCTAGATGCACCTGTCATAGGATGGAGAAAGACGGGTACATACTTACGGACTTAAGTAAGTAATGCCGGATAAACACCTGGGCACTACAGACCTAGGCACCTACCTACCTAAGGTGGTCTTTAGGGTCATTGTGTATGTCGACACTGTTCCTCCTTACATTCCTTGCTCAATCAATACTCTGTGCCTACGTCAGTTAATGTCAAT…	1993
VP1G_02704	-	KN714679.1:384357-386357	GGTATAGTTGTTTGACGCAGGCACCCTTGCTGCATCCGCTGCAAATTGGGCCGTCTCGGCAGGGTCGCCCGAGGCAACGTAGATGGCTGCCGGTTTGGAACGCGGTGCTTGCTTCAAGTATGTATCACACCATCCACCGTATGACTTCGGACGTCCACCAATGCCCGCCCGCACTCGCCCTGCTCACTCATCCTTGGCGGCACCGACAATAATTTTCCTCTGAAAGTAGCCGCCATTGCGACATACCCATCCGCTAGCGCTCAGGAGCCTGAAGCCCAACCCTGCGCCGACAGTTATTGGCCAAAAATGTGGCATATAAATAGCGGATAGCGCAACAAGCGGGCAGTGACCGGTGAACCGGAAGGCAACTGATGGTTAAGCCGTGGCATTGATGCAAAA…	1993
VP1G_02760	-	KN714680.1:118785-120785	CGACACCTCGAGATGATGCAGAACGAACGAATCTGCGATATTTGCGTCAAGATCTGCGTATTGGTATTCTCCCCGATCTGTTTTTAATTCAAAGGCGTCCCCGCCGCTGACGATACCACCAGGAATCCATAGAGAAGCAGGCTCAGAGCCTTGCCACTGGCTCCTTATCCTCTATCAACTGGAAGACCGGACCGTATCCCTCACCTAAAATTCCAGTTGTAAGGTTGCCTGATATGTCATCTGAGCCCGAAATGCGTCAGGAATCGGACCTCCTCCAGGGCCTGACAGCCACACAACCTAGCACAATCGAGCAATTATCTGGATCTGGGGGACGGGAAACGAGGCGGCGCTCGCTTTCGTCGTCTTTTCTTCACAGTTCGGCCACACAGACACGGCCTT…	1985
VP1G_02810	-	KN714680.1:264446-266446	ATACAGGATGGAAACTGAATCTTGCCAGGGGTGCTTTACAGTAGGAACCAGAATATCACGCATCTCAACAGGCAGACAAAATGTCTGAATCAAAGCAGCTGCACCTCACTGCCTTCATGAGACCAGTCAGTCTCCATACAGGAGCATGGCGATATCCTGGAGCCTACCCAGATGCCAACTTCAATCTCACACACATCAAGTCCTTCATCCAGAAGCTTGAGGCCGCCAAATTCGATGCCTTCTTCATGGCTGACCACTTGGCCGTGATGAACATGCCCATCGAAGCGCTGAAACGCAGCCACACCGTGACGTCCTTCGAGCCCTTCACGCTGCTCTCGGCTTTGTCCATGGTAACGGAGAAGATTGGACTTGCAGCGACGGCGTCCACTACATATGATG…	1993
VP1G_02838	-	KN714680.1:349541-351541	TGTGGAGAATATTCCTCTATGAGAAAGTCTGATCTCATTAGTTAATTGGAGGGATGAAGCAGGTGTGGTCCGTGCTGCATAACCAAATGGGTTTTGGAACTTTCAAAATCTGTTGATATAAACACCTGCTACGGTTCGACGGTGTGCTGCGCAGCCGTTTTGCTTTTAACAAAACCCGCCGGTGACAGCGCGAGTACCTATTCTCGATTACCAAAATCATCACATAAAAACGAGCCAAGCAAGACATGCATAAATTTCTGGGGAHFTTTTTTGTGTGTCTTGTATTTTGTCTTACCTACTATATCCACTTCGTGAATCCCCCCCAAATCACCCTTCCTTTGATGACAACCCTTGGGAAGTCTCGCCTGATGTTAGCATGGCCCCATGATCAACAAAATT…	1993
VP1G_02856	-	KN714680.1:419448-421448	ACAGGTACACACCGACCGACGTGGAGTCTGTCACTGTCCTTGCCAGCAACGTTGATCTAGACGGCGGTTCGAAGAGGAGCACGCCCGATTGGCGCGGTGACCCCAAGAAGATCCGCGAGGCGGCAGCCACACAGGCAAAACAGGCCGAGGAGGCACTAAGGAGGCTCGTCAGAGCTAGCAAACAGGCGAGTCTCAAGGACATGCGGAGCACGGCAGAGAAGAACCCTGTCTCCAAGGTGCGATATAACCAGTGGGAGGAGGCGATGAAGGAACTGCTGCAGGAGCAAGGGCGCGCGGGTGGCAGGGATGATGCCGTCAGGGAGGAAGTGGCGGATCACAGCATGGTCGTAAATGCACAGAAGAAGTACCACAGGCGAGAGATACCCCGGACGGCGAAGC…	1993
VP1G_02922	-	KN714681.1:187898-189898	GCGCCGATGTCGHFGAGCGGCACCGGTGCAGGCACAGGCGAGGACGACGCTGCTGCTCGTTCCTCAATGCCCTTTGCCGAGATGGAGACCGTCAACGACCCCGAGCCTGTTCCTGAGCGCACTTCTTTCATGAGCTACCTCACCAGTCCCATAGTCACTATGATAGTTGGCTCTGGAGAGACCGAGACTATTCTGACCGCCCACCAAGCCCTCCTCACTTTGAGTCCATTCTTTGAGGACGCATGCGCCCAGTTCAGCGATGATGGCAGCGTGAGTGGTCACTTCCTACCCAGGCAGCTTCTCTAGTCCTTGCGCGGGTGGTCCTCCCCAGGCTGGAGCCAGCATGACATGAACAATGCGCCGGCATCGGAATTCGCTTGCTAATTTCTATGGTTTTGT…	1993
VP1G_03008	-	KN714682.1:83121-85121	TAATCTTGCCATGTHFGTGATGCAGGCCGAGTCAGGAAGTTCTAACCTGCACCAGTGCAAGCGACGCCAAGAAGAGCGAAAAGGACGACATGGGGGCGGGAAGGAGGTGCTTTTGATAGAAATACTCGTCCTACCTACCCGGTCACTTCTGTATGATGACGTCGGGGGCGGCTGTGTTCCATCGGTTAGCGGGTAATATATATTATTTAGCCGTTTATGACACGAATGTGGAAACGGGAACCACAGTCTGGGGACAATTCTGGGACCAGTCTGGGGGACCAGTCCGACAAACAGGAGCAATGACAGCCTTGCAGCCCACATGCATTGGCAATATGTCAAGCCCGCCTGTGATGTGTCAAACCCCCGGCACAGCCCGAGAGATCCTCAGCTGCTCCTGCG…	1993
VP1G_03034	-	KN714682.1:160921-162921	GHFCAGCATGGAGTCCAGGTTGTCATAGGTCTTAACGGATGACTCATCAGTGATTGAGGGCGTGTCAGAGATGAACTTGCGTGCAGTCTCGTGGCTGCGCGAGTAGACGGCCACGAGTTGGAATCTCTTGCTTTCGTGGCTTGATTGCACGAACGAGTTGGTGATCCAGTTTGTGCCGATGACGGCGAGGTTGAGAGGGCTTGACATCTTGGTGATCTCTGCCGGTCGTCTGCTTATGATTTGGGTAGGAGTATGTGGAGGTAAGCTGCTTTGCTTGGGTGTTCTCAATTTGCAGTATAGAAATGGTTATTATGTTAATTGGAAGAGTTTCCCCTCACGATCATTGAAAATACCGCTTCTCACTACCAGTTGACGTAAATGTCGACAATTCAACCCGCT…	1993
VP1G_03038	-	KN714682.1:174244-176244	CGCCAGCTGGAAAATCTTTCTTCGTTTTCTGGTCGCTGCTTGCGTTACCGACAATGACTGTGTTGATATCGAACGCTGGCGACACGGTGGTCAAHFGATGTCACTGACCAGTTGGGAACCGTCACCATCCTTCCAGACGAACGAGGTATCAGGAAAGGCTTGAAGGAGATGGCAAGATCTATGTTTATGGGTCATATATTCGGCGAGGATAGCGATATTGAAGAGAGTCCACCTGGTGGGCTCGGATTTTCCGAGGAACACAAAGCTACAGAGGCTGAAGATGAGGATGAGAAAGAACTTGCGCAAAGTCGGCAAGCATTGGAAAGGTCTAACGAGAAGTTAGGCAGGGATGCTCAAGATGTCAGTACCACTTCACAAACGGGCCGGACGGATGGCAGC…	1993
VP1G_03128	-	KN714683.1:78794-80794	GACTAAAGGAGCGAGAGGCAGCCACGGACAGGACCGAGGCTCTCTACCTCATACTGGCCGTTATCATCGTTCTGGTTTTTATTGGAGGACTGATGGTAAGCGTCTGCCAGCACGGTACTACGGCTCGGAGCCTCGAACTGACACCTCAATAGATCGGATTGGCATGGTATCTAGGAGCAAGATTTGATAAGATCTCAGAAAACTTGGAGCTGTCCAAGCTCTTCCCGACAGCGACGCCCGGTGCAGTCAGCGCACCCCCCATGGGAGGACACGAGGAATTATAATGATATGATGGCATTTTTTGGCGTTCACGACGGATATGTATATGACGAAGGGAAAACGCTAGGTCGTTGCGGGTACACACCATACCATACCGTGGTCATCTGCCCACGACATGCA…	1993
VP1G_03132	-	KN714683.1:93512-95512	GGTCTGCCGGGCTAGAGGAACTACTGGGGCTGTCGACGCGACTCTGCCTTGGGCCAGACCTGGGGGTGAGGCTGTTCTGGAAGTAGTTGGGGGTGGGCGAGGCATGATTATCCTTGATGGAGGCAGCGGCGGTGGCACCGCCAATGTAGGAGTCTGGTCGCGCGGATTTCCGAGGAACAGGAGTGGCCAAGGTTACGGTCTGGCGGTTGGAGGCAGAGGTCGGAGGTGGTTTATTGGCAGCAAGTTTCGGAGTGAGGGTAGCTCGTTTCGCCAGGGTGGGCATCTGAGGGTGCTGCCGTGAGGATAATGAGGGCGCGGCGGCAGCGGTGGTGGTGGAGGAGGAGGAGGAGGTAGAGCGATCATAAGGCATCCTGGCGGAGGAAGAGGAGTAAGATGTGG…	1993
VP1G_03191	-	KN714683.1:246720-248720	ACCTTAAACCCTTCGGTACCGTTCGCCCGGAAAATGCGCAAAGAAAGCTTGACCCCAGATTTTCCCGGTCTGGAAGAGTGTGTAAAGGTATCTATCTACTCAAGGTACCAGGTACTTTCTCCTAAATATGAATAATGGTCTGAAGCAAGAGAACACCTGGGCAGATCTGACGAATAGGTAGACCGCTCGTTCCAGATCATCAATGGTCCGCTCGTTCGACTTCCCCACTCAAAAACTTCCCCGACTGGCCCGATGAGTTGAATATGGGAGATGTTGACGAGAACAGAGGTAATTGATAAGGTTTGATTGAGGCTTACACAAGTGCCAGGGCCCCTGACTTGACCTGACTGGGCTTTTTCCTTGCTGTAACTCCTCATGTTTGGTTTCCTCGTTGGGAGG…	1993
VP1G_03215	-	KN714683.1:337129-339129	GCGGTTCGGACCCCATCTCACCTGCTGCTCACTTGGCCGCAGCAGGCTTACGGGCCACTTCAGGCCGAGCTAGGCCGATGGATGAGAGAAGCAAACGGTTGTTTGCTGGAGATTGAGGCTCTGCTCCCCCATGTTTCAGTGTCATCTCATCTTGCACGACGTTGTGTCTCAGCCATCCGACGAGGCAATTCCGATGCTAGGACACCGTTGGATGGGTCTAATAACCGTGCGCTGTCATGTATGGAACCCGTGGGGCTGTTCTGATGGAACAACGTGGAGGGAAGCAAGCTTTATCGCAGGGGCCAACGCTTGATGTTTCCGACAAAATTCCTTGCTGCAGTCAACGGCTACCGATGTCACCTTGAAGGCTGATAAGCAACGTTGAGGAGCCTTTGCTTT…	1993
VP1G_03226	-	KN714684.1:2609-4609	GGGACTCTGGATTCTCGTCAAGGATGGCGGGCAGAATAGGGCTGAACACGAATGGGTTTAATGGAAATGGCATTACAGTCGGCAGCGGAGTGACGAGATTTCTTCAGCGGACGCCAACAACAGGGGCCGGTGCGGGAGGTCTGTGGTCGCCACTTCGGAACAACCTAGAACCGGATGAGGAGGAGGAAGATTTCCTGCCAAATTTTAGCAGCTTCGATATCGTGACGCCAACCACGAAGGCCGAGGATGCTGCGCTAGCTGCAGCTGAGCCAAGCACGCCAGCAGCGAACGGGGCTGCAACGGGCAAACCACGGACGGAGAGCAGTGGAAGCCGCGTATCCCCGCGAGCCACCCCAACCATCGAAGAGTCTCATGAAGAGGAGGCAGAAAACGAGGTCC…	1993
VP1G_03232	-	KN714684.1:18597-20597	AAGCCACTCAAAGTCTCAACTTTGCCAAAACCGTATGGGAAGCGTGAACTGGGTGGCCATTTGCTCGCGACAGAAGCGAATAAGCCAACAGCGAGTGCGACGCAGTCGAAGAACATGTGTATGCTGTCACTCAGCAAGCCCAGGGAGTCTGTAACATAGCCGTAGAAGGCCTGGATAGCCATGAAAAAGAAGTTGAGACTATTCAGAAGAGCATTGTCAGTAACGCAGACATACGAGATGGCAAGGATGCCGAAGAACAGTACCTCATAAAGTAGAAGATCCTCCTCGAATCCTTTTCCGTCATGACAGCGTGTAATATAGGCCACTTCGCAGTGTAGGGCAAGAGCATCTTCGTGAATTTCGHFCGAGTGATCGTGGGCTGGCTTGGAAAGTTTGGCC…	1993
VP1G_10778	-	KN714684.1:19864-21864	AGGAACGAGCGCCACGCATAGCTACACACTACAAGCGTCATTGGAATTGTGGTAGGCAGGATCTTCAGAGAGTGTATTGGCTGAAATGGGTAAGACATAAAACCTTAAGAAGGGTATCTCCATCTACTCGTCCCATCCTCTAATACGAATCATCTAGATAATGTACAAAAGTCTGTTATCATGGGCCATCTCCTACCCAGACATCATTGGCATGTACACGTAATTACAGCGTGCCGCAAATGATTTACCCCGACACAGTTTCCACCAATGCAACATCTGGGTTTCCCCTTTGGCTCAACAGGACTTCGTCAGATCTCGGAAAGGACGTCTGTCCTAACGCGCCTTGAGAGTCTGCGAAACTCCCACCGTAGGGGTCATCGGTGTCCGCGGGCTCAGCGG…	1993
VP1G_03271	-	KN714684.1:148906-150906	GACATTATATTGACTCTTTACAGCCTATACGGATCCTTACTACTCAACTCCGGTCAGTCTCATCTCAGCCCAGAATTCCTGCTGCTTTACTTCACGAGGCGTCTGCTAATATTTAATCAGCCCGAAAGAATCTCACGCCCCATTCAGGGCAACGGCCCTGTCACAGACGTCACCTTGATCGATCTCCAGTGCGGCGGAGACACTGCGGATGGCGTCGTCGGCAGCGAGCCTGCTCCCCTCCATGCCCCAGCCACCGCTGGTTCCACAGTTACGCTTCACTGGACTCTCTGGCCTGACAGTCATGTCGGTCCTGTCATTACATACATGGGACGTTGTCCAGACACCGGGTGCCAGGATTATCTGCCCGGGACTGAGTGAGTAGCCATTTACAGTTTTCTT…	1993
VP1G_03286	-	KN714684.1:196112-198112	GTTGTACTTTCTTCCCTGCTTTGCTCCCCGCGCCCCCACGAGCTGCACCAGACGACCGGGTGCCAAGACACCTTGATTGTTTGGTACAGCAGGTGGGCGAGCATGTATGTAAAAAGGGAAAGGTTGGAAGCTCGTGTCGTGACTCGTGATGGTTGATCCCTGGATCCTGTGATTTTCGGACTCGGGGGAGGGGGAGGGGGAGGGGAGCTGCACAGCCTCACTGCGAGTAGTCCGCCCCAGTGCCCGGCGGTATGATGCGCGCATACGTACACTGCTGGAGGCTGGCATGACTGGACTTTCTAATGTAATACATACTGGGCAGCGATATTAACGTTGCCTTCACGGCTTAGTTAGAGCTCGGCGCTCTCGTGATCCCAGCCAATGGACCGCCAGTCTATT…	1985
VP1G_03302	-	KN714684.1:257181-259181	ATGATCTGGACCATCCCCCGGCCACATATATAACATAACTGCCCTGCTAGTGACCAGTTGAATTTCCTTGACCACCTACATGTGATGGCTTACATTGATAGCCGGTACTGAATCTCAAAATGATGCGACTTGTGGCTACATTCCAGTTGCTACTCTGGCTCACCGCTATAACGAGTGCTGCTCTTACCGGATCAGCCACTCTAAAGGACTTCTCAACGCTCATGTACGAACCTTTGAGTCCGGGATCAAAATTGGATTCCATCCCCACTGACTATGAACCGCACAGTACCTTCGGAGATTCTTACACAGACGATGGACCTGAGTATTACACTCCAGAACCAAGTGAGAACTTGGTGAGTAGTCAATTACCTTGTCTCGCTCATAAGAAGGGACTCACCA…	1993
VP1G_03307	-	KN714684.1:273433-275433	GCCCACAAATCACAAGCTCACAAGCCTCTTCAAGGGGAGACACACATAAGTATTCCACGGCTGTGTGGTTCTGGTCGCACTAATTTCGACTGGCTGGTATTAAACCTAGCTTTGTGAACGGTGCAAACCCTGATAGTCCTATACGGATCATATCGGATGCCAATGTTTGTATAAGACATCAACGGAGTTGTAGGAATCGTCTGAGTTGGAACCAGAGGCACCGACATCTCAGCCCCTATGCCTTGCCGCGATAACTGATAAGAGAGCCATACGGGCGATATAACCTGGCAAGTTGACCCTGCAAGACAGTCCATGTCTTCTCGGCCTGAGCCCCTCAATCGTCATCGTCGTCATCCAAATCCCCACCCATGAACTGGAACTGCCTCTTCTGCGGCTCTG…	1993
VP1G_03309	-	KN714684.1:277850-279850	CATTTCAAGAGGTCAATTGAACGAGTTGAAAGCTTGTTCATTTCAGCGCTGAAAAAAAAATTGAAGTGACACAGGTAACGTTATAAGCATCCTATGTTCTTAACGGCTGTATTGATTGTACCAAGCTGGTGATCTTGTCTGATTGATTGCCCAGAAATTTGGCCATAGTAACGTGCGTCATTGCCATGTCTTCAGTTCCTCTGAGAGTTGAGACCCTAAGGACATGAGAAAGTGACCGTAAGTCATCCTCAGGTTCAGCGCCGCTTTCCTCTGTCTCTGCGACCACTCTCAAGCACCTTAAGTCGCTTCTGGTATCTGTCGCCCATCTCTCCCCCACCACCCCTAGGTCCGTCAATGGTCTCAGGGCCCCTCTTGCGACTCTTCTCCAACAGTGCCTTT…	1993
VP1G_03319	-	KN714684.1:311638-313638	CAAAGGTTACCACTGTGATCATTACACATACCTGATTAAGTACCTAGGTACTTAAGTAGGTTACCATACGTCTAGACTATCTACCTAATATTTTGGTTTTGCGCACAATCAACAAATCTCAGCACCTGACTGCACCATGGATTCAGTCAACATGGCATCAGGTTGGTCATATCTCGTTCCCGACTCCGACTCGGATGGGGAGGGTGAATATGACCCCGTCACACTCTCTGGCGGCCAGCTCGCTTGCTATCGTCACTTGCGTATCGTTTGCGCCAAGTGTTGTGTCGATTACAGCTTCATGGAGCCCAATAGCGACGAGGAAGAAGAAGAAGAGGAGGAGCAAGAAGAATACCGCGGCTCCTACAACATGAGGAACGATTTCGATGATATTGAGAAATA…	1993
VP1G_03398	-	KN714685.1:205832-207832	AGCTCCTTGATGACATGCCGTGTGCTCTTCGTGAATATATTGTACCACGAGGCATGCGGCTTACACCGCCTCCTGTCGCACATGCCCGCTGTGGCCGGGTCCCACTCCTTCTCGTGAGTCTCTGCCTCGTCCTTCAGCGCCTGCGTCTGCTCCTCCGTCCAGCTGCCCTCAGCCGTGAGGCTATTGTTCTTGTAGATGGCCTCGCCCTGGGGCGACTTGACGAAGACGGAGAACTCGTCGGGACATCCGACGAGGTTCAGCCGGGCGTCGTAGCCGCATACGTCCTTCTCGAGGAGACCCTCGGAGATGGCGACCTTCCGCCGCTCGTTGGCCAGGTCGAGAATCTGCTGCATCTTCTTGTTGAGCACAATCTCCTCTGCTAGCGCGTHFCGCAGATGC…	1993
VP1G_03490	-	KN714686.1:158789-160789	ATTGGCCTGGAGCTGGTGCCCATTGAGACACTGAGGAATAAAAGTCAACAAAAATGGAATCAACCGAATCAACAATGGTTGCCTTTCCCGGCACGAGCCTGTGAAATCTATTCAGGAATCTGTATATGTACATATATATGTTACAAGTTTTATCTCTTGTACTTATCCATCTATCTGGACCAACGCCTATCGCAGAGGCACATCAGAAGGATGCCCTGCCGTAATGCCTCGGCGGCTTGAACTGCCTCATGGCCGCCTCCAATGCCGCCATGTCGTCGACCTCCTTCTTTGGCCTCACAGATCGTGTACGGCTCCTTCCAACATGAACCTTCGGCTCAGCCATCTCACTCGGCCTACCCTCAAACTCCGGCTTCGGCTCCGGCACCGACGAGGGCCCAA…	1993
VP1G_03501	-	KN714686.1:193883-195883	TGTCTACACAATCAAAGTCGCAACCACAGCCGCCCTCATCATGCTGCTCTGCACCGGCACCCGCCCCGGCGCCTGTAGAAGCCTCTTGCTGCTCGGGGCCTCCTTCAAAACCCGCAGCACCGGTTTCTACTCCGCCGCCACCACCGTCGTCTTGCTGCTCTCAGCCAGTTAAAAGCGAGCCGGCGACTCCTGCGCCTTTTGTAAATGGGCACATCAAGCCCGAACCCTTCTCAATGTCTCCATTCACAACGCCAGCGCCAACGCCAGCTCCAGCCCCGATACTACCACCACAATTCCTACCTACTCACGATTTCAGAGTGATGGCGTTCAACGCAGCACAAGCAGCACACACAAATGGCGGCGATCATGCCTGCGACTGTGGCCCAACATGTAACTGTG…	1993
VP1G_03506	-	KN714686.1:212441-214441	NNNNNNNNNNNNNNNNNNNNNNNNNNNNNNNNNNNNNNNNNNNNNNNNNNNNNNNNNNNNNNNNNNNNNNNNNNNNNNNNNNNNNNNNNNNNNNNNNNNNNNNNNNNNNNNNNNNNNNNNCCCCCCCCCCCATCACCACCAACAGTCCTGGGATATGCACCGGCATAGAGTACGGTATACCAATGAGAGGCTTCGTCGAATGATATAGTCAATCATCTGGTCCAGGAACCTCTGACAATCTTTGTAGCAGACACGACCGCTATATCCCCAGCCCCATCTTCAACCGGGTCATCGGCCAGTTGHFACCGACTATTCAAGTCATCGTTGTTCCAGTGCCGTATAAATACTTGTCTTAGTCCCATGACAAACGGGTTGACATGGCTAATTGACAAAAATTCC…	1993
VP1G_03513	-	KN714686.1:231813-233813	AGCCACATTATGAGGTTGACCACTGTCTGGTACAACAACCCTCCATTTCCTCAAGCATATGCCGGTTTCAGTATTCACCCTGGATTATGTGGATCATCTGCCTTTTCAACTTCCTCAAGGCTTCCGTGATGTTATGGGTGTGGCTCATCAGGAAATGGCAGGAGGGGGCAAAAGAGGACTCGCAAAAGCAGATTCTCTATACTCTTGGAGACGCTATCGCCTCGTTTATGAGAAATCCGAGCCCGGAAACTGAAGGCCTCTGCCTTGCGACTAAGCAGGATTTTCTAAGCCAACGGACATGGAAGAACCGGCTGGTAAAACAGTGGCCGGTTCCATCTCGTGAACCTCGCCCGTGGGCCTACCAACCAAAGCGGTGGATGCAGGCCGCGAGTCTGCGAC…	1993
VP1G_03537	-	KN714686.1:299482-301482	TGCGTAACATCAGTGATTCTTTCTATTCACCGCATCATTTTCGGATGCACCGGAGAGACATTTCAACGGAGGCCTGTTACTGTTACTATGGTGGTACTAACTGAACAAAGAAAGTGGAGTGAAGTCTGACGAAATCTTGACCCTACTACCATCCCTAGGTACGGTAGCTACCTCACAGATTTCTCAGATGGTTTCTACAACGCCATCTGATGTATGTTGTATAGTACAACTGTCACCTGATCACCCAATGGTGCAGCTTTTCAAGTTGGTTTGGTTCTGGTTCCGGCAAGCCTGCAAGCCTGGAAAAAGCGGGACAAAGCCGGTGGGGTTTGTGGHFCGGACCATATGGGCTAGATGGACCAGATGGACCAGATGGACCACTGCCGATCGACCTGCGGG…	1993
VP1G_03579	-	KN714687.1:105764-107764	GTACAGTAATTGACTAACAGGATAAAAAAGTCAACATGAAAGCAAAGGCCTGCTGCCTTGGTCTTGTAGTAATTCCAAGTGAATTTCACAGGCACGGAGTGGGGAGTTGTCGCCGTATAAACAGTCTAGAGCTCCAGGCCCTTCAGGTGGTGCATATTCGATACGATGTTGTCAACTTGGAATAGAAAACAGCCTCGAAAGGTGCCTTTAAATAGAACCAGAACTCTGCCCACTAGGACAGATCACAGAGCCACGGTGTTGATTTCATCTATTCTCCTCCAGCCAGAGTCACTGGCCGACGTGCTCCCTGAGCCCTCTATGGTCATGAAGCCCACTTCTTTCTTCTATTGTACAAGTTCCCAAACATGAGGAGAGATCATCCATTGCTATGCTGGCCAA…	1993
VP1G_03613	-	KN714687.1:219650-221650	CCCCTAGTCCAGCAGATGTTGCCAGGGCTATCGAGGHFGACGTGCAAGTTCACCGGCAGCCTTGGGTACTCTTCGGCCTCCAAGTCCAAGGCGTCATGCTCCACCATCATCCTCGACAGTCTCACCGTTCCCGGCGGTGTCACCCTTGACATGACCGGTCTGGAAGACGGAACCGTCGTCATCTTCGAGGGAACCACCACGTTCGGGTATAAGGAGTGGGATGGCCCGCTCTTTGCCGTCAGTGGCAAGAACGTCAAGGTGGCCGGAGAATCGACCAGCAGCTCTATCTTGGATGGACAAGGCGCGCTGTACTGGGACGGCGAGGGCAGCAACGGTGGTGTTACGAAGCCGAAGTTCTTCCAGGCCCATGACCTGACAGACTCACTCATCGAGACCTTG…	1993
VP1G_03619	-	KN714687.1:239073-241073	CCGACAGTGACGTCTGTGATGTATGAAGTTCCCCGTAGGTCAACGGTCGACACCGATGTCTGGCGTCCTTGGCTTTTGCCTGTTTGACCACCGTGTCCCATGAAGTTGCGCAGGGCTTCGTGTTTAGGCTGGCTATGTTTGCTTTTCTTGATGGTGAGATGACTTCGAGAATGGCCATGAGTTGGCGTTAAAAGCCCATCCGGCGTTCGGGCTTGAATCCCGGCGTGATATTTGTGAGAAGTGCTTGAACAAGCCGACATGGACATTACAGATGACAAAACGCACGCCCACGCGAATAGTAHFGGGATGCCTCATCGTGATAAATCCTGATCAAGGAAACTGTCGCCCCCACGTTGAAGAGATCCAGAATGGCGATGCTTTTAATGATGCGTATAAGGT…	1993
VP1G_03643	-	KN714687.1:302564-304564	ACGACGACGGAGCCAGCTGGTATGTCAACCAGAACAACTTCTTCCGTCAGGTTCGCAACTTCCAGATCGATCTCACCGAATTGCCCTACACCTCTGGCGCTGGTATCCACTGGCAGGTCGCTCAGGCCACCTCGCTTCAGAACATTGTCTTCAACATGCGCACTGATGGTGGCTCGGCAAACATCCAGAAGGGCATCTTCATGGACAACGGCTCCGGTGGCTTCATGAGCGACTTGACATTCATCGGTGGCGGTACTGGCATGTGGGTGGGCAACCAGCAATTCACGACGCGCAACATGACCTTCTCGAACTGCCAGACGGCCATCTTCATTAACTGGGACTGGGTCTGGACCATCAAGGACGTCACCATCAACAACTGCCAGGTCGGACTTGACGTTA…	1993
VP1G_03647	-	KN714687.1:315771-317771	GGAAATTGGACATGGCGATGAAGTTATCAGAGTCGCGAGGATCTGTCACTCCCTCGGGCAACTGCCATAGATGTTGGATATCACTCATCCACACGTAGTGTGGTGCGTAGTTTTCCGGGTGAAGCGCCCTGTCCTCAGGAGAGCCGAAGTTCGGCGGGACAGCCCTGTCGACATCGCGGATGATCCGCACTGCAAGATCGCTAGTCTCGTCCTTCGGCCCCAGCCAGCCCACAACTGTCCTGGCGTGCCGGTAGGCCGTTGCCATCAGAGTGTGCTGCTCCCTCTGCTCCCTGGCATCTCTCTCGTTGATGCAGAATGCATCTATCCATATGCGGAGTGTGTTCTGGTTTCTTGATCGGTCGACATCCAAGGAAGGAAGCCCGAAGCTGCGAAGGAGAT…	1993
VP1G_03742	-	KN714688.1:280100-282100	GTTCTTCAAGGAATATCTTTTTGTCTTGCTCTTGACCAAGATCGTTAGCAGCGTTCACGAATTCTCTGTTCATGTCCGATCGAAGACGGTCCAGTTTCTTGCTTATGATCCGCAGAGTGTCATCGAACTCGGGCTTGATCTTGAATTCGTGGTTATCCATTGCTTCAAGATCGATGGTCGTCTCGACCAGCTCCTGGAGTTTGACGAGACCATCGGAAAGCTCACGGAGCTTGGTGGTGTATGCGGCATCTAAGGGGTCGCGGTACGCCTCGTCCATAATGGCCTCGAAGGTGCCGATGAACCCGGGCAGTCGAATCACGACTTGATACGCTCTAACAACGTCTTGTAGATTTGCCTTGTTCCGTTGTAATTTCTTCGCCAGACGGTACAGGTCTGGTA…	1993
VP1G_03783	-	KN714689.1:93371-95371	GAGACATCGAGGCGCCGAAGCCCTCATCGATGTTCTGAAGTTCGGCAAGGAGGAGTTTGTACACCGCTATTACAGTTTCTCCCAGACCTACACTACAGAAGACTGGTCGGAGGAGAAGGAGCAGAAGGTGATGGAGGCCATGGTCAATCAGCTGAAGGTGATCGTGAAACGCAAGACTACTCCAAAGTTCAAGTAGAAGCTTGACGAGTATCCACCTCGGTTCTCTCCGTGGGTTTCCTTGGCATTATGAGGCGATGCATTTGTTGAGGTCAGAGTTATGGATTGCTTTTTTCGGCTGGHFCCGGCTGGCAGCATTTTTGTTGGTCTTGACTTGTGAAGATAAGATCTTCGTAGACTCACTCGGCTACCACGGAGTATGAAATGAAAAATATTGCCATC…	1993
VP1G_03786	-	KN714689.1:99003-101003	ATTTGTCGACTCGGGCGACGCTGGACTCCGCGTCAACGTCGACTCGAGCGGCACGTCCTGGTCGTACATCGGCACCGACAACCTGACCATCGCGCCCTACCATTACACGATGAACTTTGGCTGGCTGACCGACGCGACCCCCGAGAATGAATTCTCGCGCGTCATCATTCACGAGTTCGGCCACGCGCTGGGCTGCATCCACGAGCACCAGTCCCCGGCAGTGAAGATCCCCTGGAACAAGGAGGCCGTGTACGACTACTACTGGAAGACGCAGAGATGGGGCCCGGCCCAGGTGGATACCAATATCTTCCGGCTATATAGTGCCACTACGACGCAGTTCTCTGCCTTCGACCCGAACTCAATCATGCTGTACGCCTCCCCGGGCTCGATGACCACCAA…	1993
VP1G_03794	-	KN714689.1:126217-128217	ATGCCGGTACAGATTCCTTGCGCAAGGAAAAACTGCCAATATTGGGTACATATCGATGTCATAAAGACGCCGAGCAGGATGAGGATCGTACCAATGACGAAGATATGGCGGAAGTAGCCCGCGTCGGTTGCGCGGCCGGAGAAGGCTCCGATAAAGAAGAGCAGGAAAACTTGCACCGATCCAATCCACGHFGGGTGATTGTTTGAGAGTGCTGATGTAGTATGTCTGGAACACGCCAAACGAGTTGATGTAGCCCCAGGTGTTGAAGATGACTAGGTGGGCGATGAGGACTTGCAGCCAGGCCTGGAGACCTCCATCCGGCGGAGGACCTGACACAAACTTGGTTTTGCCACCGCCAACTTCGAGGTCTGACTGGGGAGATTCAGGCTCAGGCTGAGG…	1993
VP1G_03830	-	KN714689.1:235296-237296	TCCTCTGCATGGAACCAATTGGGTGTCTTCCAGTCCTCCCAATGACTGTTGAGAGTGACGTACTCGCCGCTAAGAATCATGGCCGTACCCCCCAGTTCGTCGTTTAATATGTCCATATCAGCTCGTACCGGGTCCTTGGCGTCCGAGCCATCTATGGGGATAGTCTTGTTGACTACCCCCCACAACCGGTCACTGAGGGTGATCAACATGAAGGCGCTGGAGAATGCTGCCTGTTCCTGTGACAGCCAGTAGGCCCGAGGTGCTGCGAGATCCACAGTGGGGAGGTCCGAGAACAGGTTGTCGAAATGCTTGAGGATAAGTTGGTCGCTGTCGAGAAGGAGGACTCGCTTAAGGCTGGGATCCAACTTGTGCATCTTGAAGGCCAGCAGCTTCAGGAGA…	1985
VP1G_03881	-	KN714690.1:91126-93126	CGGGCCGGCGGACACCAGACTATTTCGGACCACAGGCACGGTACCAGGCGCCTGTCAGGTCATTTTCGAGCCCAAGACCACCGACGCGTGAAGGAAGGGGGTCTCAGGCCGGTTGGGAGGCGACCGCGACGTATTCGAATGTCGGCAGGGAGTTCTCGAGAAGCCCGCCACCCACGGGGCAGTACTCCCAGAGTCCACCACCCACGGGGCAGTACTCGCAGAGCCCACCGCCATCGGGCCACTACCACCAAGACAGCTACGGTCAACAAGATATGAACCCTCTTGGGATGAACAGGATATGAGATGAACGACGGAAGGTAGATATTTGAGGAACGAAATATTATGTACAAAACACAACGACATGTACATGAACCAACAAAAAAAAAAATTAAGCATCAG…	1993
VP1G_03906	-	KN714690.1:174418-176418	CGGTGGTGACGCAGGCCAGCAGAACGGCGTGGTACATGGGAGGCACGAAGGCGAACGTGGTGGCGGTGATGGGAGGCCAGAACATCCAGCTGCTGATGACGGACCTGGGCATGGCGACCTTGACGCGCTCCCAGACTTTGTCGGCGCTGTCACCGGAGAGGAAGCCCTGCAGAGTGAAGTAGTAAGTGCCGAAGACAGGGGCGTAGACGACCTGGTTGACGCCGACCTTCGTGGCGAGTGTCAGGAGCTTGCTGGAGTAGTTGAAGTTACGGGCGATGAAGAGGNNNNNNNNNNNNNNNNNNNNNNNNNNNNNNNNNNNNNNNNNNNNNNNNNNNNNNNNNNNNNNNNNNNNNNNNNNNNNNNNNNNNNNNNNNNNNNNNNNNNNNNNNNNNNNNNNNN…	1985
VP1G_03926	-	KN714690.1:231890-233890	HFTTCTCTGGAGTATGTACGGCGTGTTCTCATTCCCAGAGAAACCCTTCTCAGCCGCTTCGCGGACAGCAGTGTCGATGATCTTGTCCATAACCTCCCTCGGAATCTCATACTCCGCCGGGATAGGATTCGCAAACAACAACCCACTGTCAATACCCAACCGCTCCTGGGCCAGGATAATAGCCGCGGCCTGCTTCTCATCCTCCAGGACGAACGGGCTCTTGATGCCACTCTCCCGCGCCCAGAACGCAGGCAGATCGACATTCCCCTTCCGGCCGTCCGCAAAAGTCGCGACCAGAACGCCCTGCGTCTCGAGATACTCCATCGTCCGCGGAAGGTCCAGAAAGCCCTTGGGCCCGCTGCTGATGACCGCCACCCGCGTTCTACCAAGCTCCGTCAG…	1993
VP1G_03969	-	KN714691.1:34572-36572	ACGCGGTTCATGCCGTCCACGCGGTGGTCTTCCCCTCCTTTGGTCCGGTTACACGATACCTAGAGGCGTGAGAGCTCGCCATGTTTACAATCGAGAAACAAGGCCCAAGACGGCCTTGTTCTTCCCAGGTGCGACAACTTCTTCCCCGTGCTCAGCGCTCAGCGCTCAAAGTGCTTCCTGTTAGTACTCTTACTAACCAATGATCTCCAGGCCAAGGCGTCCAGAAAGTAGGTATGATCGACCCCTGGCTCGAAGCCTTCCCACGCACCGCCGCCCCCATAATCGACGAGATCGACTCCGTCCTCGGCTATTCCCTAACACGCATCATCCGCGAGGGGCCCAACTCCCTCCTCTCCTCGACGCCGCACGCCCAGCCGGCCATCATGGCCACGTCGGTCC…	1993
VP1G_03981	-	KN714691.1:77163-79163	TGGTTAGCCCAATTTCAATTGGTCAGGTTAGTATCTGGATACTCACCTGCAGGTTCTGCCCGGATCCTATCTGGCAGCGCTTGCAGCTTGCTCACGGTATATGTGTTGGTTCTTGCCTGTAAAGATGACCTAGAGTCAGCGGAAACCAACAATCAAATGTCCTCCAACTAGAGGATGTGCGATCTTTTGAGGTCCACGCACCAGTTCGACACTCCCATCGCTCTTGCTCGTCCTCTCGCCCTGTTTGGGCTTCTTGGGTCGAACAGTAACCTCCCTCCGCAAGGGTCTTGTGGTGGGTGCTTGCGCGTTCTCGATACCATCGGGCACGGAAGGCAGTTTTGCGACCTTGTCGTGTTTGACCTCGAGCATCTCAGGTTGCGCATTGTGGGTGTCTGGGTT…	1993
VP1G_04035	-	KN714691.1:265064-267064	TGAGGGAGACGAAGGAGCGGGAAGCGGCCGCGGCAGCAGAAGCGGACGAGACTCAAAGCGGAACTGGCAATGATAACAACAATGGAGAAGGGACAGGTGGCGGACAAGCCTCACCCACCAAGCCATCGAGTGTCACCAGCCGCACCAGTGGCGGTTCCCTCCGAAAGAAGGCCATAGGCCATTCGGCTCTTAGCGGGAGTCTGGCAGGCCAGGTGCAGGTGGAGGAGAGGGACTACGCACTGCTGTACGCGTACGCGCTGGTTACGGGCCAGGTGGCCGAGGAGCTCAAGACCGTTAGAAAGGAGGTCGAGGGTCTGTTTGGCGTGTTGAACGAGGAGGCGCTACTCTTGCAGTAGAACTGAAAGAGACATTGGCAACGAGAGGGAAGATAAAACGAGG…	1993
VP1G_04054	-	KN714692.1:22178-24178	CATGCGAAAATTAGGAGAGACGTGGGCATCTCGCGCTGCTTGTAAGCAACGTCGTGGACGHFGTGCAAGCAGGTAAATGCTACAAGATGTACACTCAAAATCTGGAGGAGCAAACTATGAATGAGAGGCCAGACCCTGAGATCCGGAGAGTACCCCTGGAGCAGCTGTGTCTCTCTGTCAGGGCAATGGGCAACAAGGACGTTGGCGAATTCTTGGCTCGCACTCCCACGCCTCCCGAGGCGTTGGCAGTTGAAGGGGCCGTCAAGATGCTACGCCGAATGGGAGCCCTCGATGGAGATGAGCTTACTGCGCTCGGTCAGCAGCTCGCTATGATACCAGCTGATCTGCGCTGCGGCAAACTCATGGTTTACGGTGCAATCTTCGGTTGCCTGGATGATT…	1993
VP1G_10881	-	KN714692.1:79528-81528	ACTACAACAGTACGTACCTTGAGGACGCTCGGGCCACCCGAAACCATCAAAGGCGCCGGGGTTGATTTGTGGGTTGGCGGGACGGTGAGACCCTGAATCTGTAGTGATCCTTACCTGAATTCATCCTTACCTAGGTACCTACACTTACACATACACATCCCACGCCAACGCGACCAATAGATAGATCCACCCCTTCTTTCTGTTGTGGTGATTCTTCTGCAATGATAGTCCCTCCTGTTTGGTGAGAGAAAGAGAGAGACACACGCACACACACATATACTTTACAAGATGGCTGCCTCACCCCTCGTTCTCTCTCCTTCCAATCCTCTCAGGTCCTCGTTCAAGCCTGTCGCGTCTCCCCTGAAACCACAACCATCAGCTGTTCCCTCGTCAAATGGC…	1993
VP1G_04075	-	KN714692.1:81240-83240	CAATTTTAATATTACTATTAACGCACCAACGAACGCCTCACGCTTCTACAAATTTGTTGCTAACTTCAAAGAAAGGTATCATCAGCATAAGAAATAAAATCCTCCGGCCCTTCAATCGCTTAGAAGTTGCTCGGCAAGCCATTCGCATTCGTGTCCCTCACATAGGAGTGACTACTCGACCCCTCCTCCATCTTCACCGGCTCAAGACCACGATGATGATGCCGCCTCTTCCTCTCCCAAGACCTGGCGTGGTAGTTTCCGCCATTCTTGGTGGACACGGCCGGGTACAAGTCGACATAGAAAGAGAACACATAGAAACTGAAGACAAGGGCGATAACCCACTCCAGGATGGCGGCGGGGTTGTGCCGGCCCAGCTTGGTCAGGATGACAAAGGGGATG…	1993
VP1G_04099	-	KN714692.1:152073-154073	CGATTGCAAACGTTTTCAATGCGCCGATCCTGGGATACAAAGAAGAGGATTTCTCGGCGCTTAAGCACGCGGGCGCTTTCATAAAGCCCCGCAGTAGCAAGAAGACTCTAAATCCAGCCAAACTCGGATTGAACAACGTCGGGTTACGGGAGCCTAACACACTTGCGTAAGTGACTCCATCCAATGATGGAACACCCCCTTTCCATGGACAGCCTTGTTTATGATCACCCTTTCATGGAGTATCTCCCTCTTGACTGTCGCATATTGTTATAGGCGCCCAGCTAACCGTCGACAGTTATGCAATGTGCGACTCGCCCACTGGGATTCTCGTCTTCGTTATGAAGGGGCTGCGCTTGCTAGCCCCTCGGATGAAACCTACACCGGAACAAGTCATAACAA…	1993
VP1G_10885	-	KN714692.1:245061-247061	CACGTTAAGGTCCAATACCCTAATACAGTTCATCCATCTGTATGAAACAGCCCGGATTGCAAAAATTCGTACAGAAAACAACATTCACCTCGATACATCTCGCAAGCGACTGTCCTCCAAGGTTAGGTTGATACTACTCTCGATGCTGGGCTGAGGGAGGCATGGTCACAATTCCGCCAGGTCCCATAAATCGGCACTTAGGGTCCCACCTAGTGTCTTGGTCCATGCTGGCGGGGAGAACGGGATCTCCTCGGGAGGACTTGGTTCTTGGCGTTCGAGAAGGAAGAAGGAATATGGCCCTGTGGTGTTGATCCAGTCTGCTCAAGTGAGCAGCTTCCGGCGTGGCCCCAAAAGTATCGCGGAGATGGTGACTGGATGAGGGCCGGAGGTCTGTTATGC…	1993
VP1G_04130	-	KN714692.1:253276-255276	TCTTCGCACACGGCAAGTCTGTCCTCCACCTGCCAAGTATTGCGCTTGGTCGCATTGTCAGCACCTCCGTTTGTTCTCTCCTCCGCCTCGCTGTCGGAGTCGTCTTCTGCCTCATGAAGCTCGAAACCTTCCGGCTTCTTGTGCTTCTTCGACTTAGCTGCGCCCTGGCACCAGGTTCGAGGGCAGTATATTGTAGTCTTGTCCGATTCAAGCTCTGTCTTGTACTTTAAAGTTACGTATCGCTTCACCATTTCAGGCTCAAGGGGGATTTGAAGAAGCTCGCTAGGACTGATAAATGTCTTTGGCTTCCTTCGCTTCTTGTTTCCGGGTGCCTGGGCCACAGCAGCTCTCTCCTTTGCGCAGCTAGGTTCCAGGCATCGGACGGAAGCGAGGTCACCT…	1993
VP1G_10886	-	KN714692.1:266035-268035	AGTTCGATATGTCGTTACGGTGGGAGGATCAAAACACGCCGTCCAAATGTTTGCTGCCCCGACTAACTGCCCTTTGAGCTTGAAGGAGATGCCCACTCCAGCAACACGGCCAAAGCACTCGTAACAACCTTTCCAAGGCCAATAGAGTCAAAGTCCGGTCAGTTCGAGATCCGCGTTGGTCCTTTAACCAACTACTGAAGGAAGAAGTTGAACAGACCAAGCAAAGATGAAGTTATAATAGAGTGAACGACGACTTGCAGGGTCGTAAGGCAAGTGGTACTTGTATGAAATGATACGGTAGATGTGGTGGGGGTTGTTTTATGAAAGCCACCGGCAGGTATCCTGGGGGTGGATCAGGTCGATGGGGGCAGCTCTTCATGGGCAACGGACGGCCAAGGT…	1993
VP1G_04172	-	KN714693.1:97705-99705	ATGCTTCTCGCCCTTGGAACGGTCGGCAGCCCCATTGTGTGGGTCTCCATCACCGGCGACCTCCACCTGTTCACCATGTACATGTGGATTGTCCTGCGTCTCTTCCAGGCCATTGATGCCCACTCCGGATACGACTTCCCCTGGAGCCTGCGACACTTCTTGCCCGTCTGGGCCGGTGCCGAGCACCACGATATGCACCACGAGAAGTTCATTGGCAACTATGCTTCAAGCTTCCGCTGGTGGGACTACTACTTGGACACCGAGGCTGGCGAGGCCGCGAGCAGGAAGCGCAGGGAGAAGAAGCTGGCTGCCATCAAGGCCAGGAAGACTCAATAAACGACTCGTTCCCCATGAGTGATTATCAGAGAAGCTCCATGACATAACAGTGTGCGGAATGGA…	1993
VP1G_04204	-	KN714693.1:202342-204342	TCTTGATTGATGATGTGCTGGAGGAGCAAGACGGCTATCAGAGTCTTGCCAGATCCTGTGCCGCGATTGTTAGTCAGGTGGGGCTCCCACAGAGATTTGGGGATAGGTGTTGATGGCTGACCTGTATCAAGGACGGCGATGGTGTTATTTTCCTTGGCTCTCTCGAACAGTTCCAACTGATAGTCGCGAGGCTTGTTGATGATACTCTCACCTTCCCAGTTCTTCACCATATACTCGATGGACTGCTCGTTGTCAGTAGCACGCTTTCCGGCTTTCTTGGTCAAGCTGGCCCGGTTGTTCTCGAGCCATTTCCCGAAATTGGCTTGCTCTATTCTCTTCTTCTCGGAGACTTTCCGTGGTGCGCGAGGGTTATTTTGAACTAGCCTGCTCTCCTCTTCA…	1993
VP1G_04252	-	KN714694.1:51515-53515	GGTCAGCTTCCTTTTTGATGGCAACGTGGACAAACAGCCTGTTTAGCCTGTACACTGTGGCCAATAATTTCCACGCCTCACTGATGCCCAGGGACGCGTTAGCGTTGCCGAGGATGTTCTTATAAAACTCCCAATACTGGAATAAAAAGGCAGATATGTACTTCAGTAAACGGCCAAAGCAGGCGCTAACAACGAGAGGATGTTTGTTGACGGCCGGCCTGCGGGTGCGGGTGCGGGTGCTAATTTGTGCCGCACCAGGCGTACCTTCCCCGCTGACTCAGCCCTTCGGCCTTACAATCCTGCCTTAGGCATAGGACTCCAACCCCCTGTAATAACCTAACCCAGAGCCGACCAGAATTGCTCTATATTGTCCAGTGTCCTTCTCCCACCCAGCCCAGT…	1993
VP1G_10859	-	KN714694.1:187599-189599	AACGGTATTGCTGCCAGTGAACCGCATAGCCTCTTATTGCACTCCTTCCCGTCTCTTGTACCATCAACATTGTGTGTATCCTGACGGTTATTTACGATGGCATCGACGGAGAACCTCAAAAATGGCCTTGGCAACGGCGATGGCGAGATCGGTGTACCAGATGCGACGAAACTGATCGGTAACACTCCGCTGGTGCGGTTGAACAAGATCCCTCAGTCGCTGGGGATCAAGGCGAAGGTCTATGTGAAGGTCGAGCTGTTCAACGCCGGCGGGTCCGTCAAGGACCGGATAGCACTCCGAATGATTGAGGAGGCCGAGAAGAGCGGCAGAATCAGGCCTGGTGATACATTGATCGAGCCTACGAGTGGAAATACGTAAGTTGCATTCCCCCACACTTCT…	1993
VP1G_04338	-	KN714695.1:30254-32254	GCAGAATCCTGCATTCACAAAAHFATGTTCCACCATCTCATGCAGCAAGCAGCTGAGATGGACCACTGTCCAGATCCTCTGTCATTCCTTCGCACATTGCTTGGCTGTTTCTGAGACTTGAGAGAAGAATCAAGTTCTTGTGGGCGGTCCGAATGTTCCACTGTCTCGGGCCAGCTTATAGCCCGAGACAGACCACTGTCCAGATCTTCCACCCTCATGTTTTTTTCTGCTGAGGCTTTCACATCTATCCTTGCACTATCAATCCCGGACATCCGTTGTTCTCCAGTACCGTTGCGCCTACTGAAGATCGTAGCTGGGGATGAAGTTGGCGAAGTCCTCACCCATGATGTAGTCAGGGGCCTTGTTCTGGACGACACCAGTGACTAGAGGGTTCCGTTA…	1993
VP1G_04341	-	KN714695.1:42083-44083	AGACAAGTAGCACAGCATAACGAATCATACACACTCATCTTAGCGGCACAGCAACATTCAGGGGCATCCCAACTGTCCAACCGGACCAACTTGTGATTGGGCTTCTTTGCCGTGGCACTGCCCACTACGCACTAGTCATCACCCCGTCCCACTTCATTCTTGAACCTTCCAGGGCAGGCACGTGCAGGGGTCGCCCCATCCGTCCTCTGACGTCTTTTCGCCCGTCGTTTCTCATCAGCCGTTGCATTGGAAATCCATCCAAGCCGCCTCCACACGTCGCAAACATTGCCCCTCGACTCCGACCATAACCCACCATACCACTCAAAGAGAGAACCATGGGGGAAACAGAGAATACCGCTTCCGAGACACCTGCGGCCCCTGTTGCCGTCTTCAAGAAGC…	1993
VP1G_04345	-	KN714695.1:63827-65827	AATGCAATTTCAGTTGCCTTTGCATGATTGCTTTTCAGTGCTGATACTCTTTCAGAGCTGGCCCATCGCAGTCTTATATCTTTTCAGGGAGTACGAATATGCACACCGGAATGAGAAAACAGGAGGACAAGAAAAGGTGGGGGCGGGGGGTGGCGGGAAGCGCCCGGGCGGGTTGGAGTGAATCACTTCCTACCTAGGAGGATGGGGTGGCTGTCAAAAGATCGAAGATGGAGGCACCTGCHFTACCTCTAGGTAGGTAGTTTGGTAGTGTTACAACTTACGACAATCAGTGCTCAGGCATGGACAAATTCGACTCTTGCCCCCTGTCGCCCTCTTTGATCACGGACTACGGGCTTCCCCAACAAGCACTTGACCACCATGCAGGAAATTGGAACTCTC…	1993
VP1G_04373	-	KN714695.1:206040-208040	GAAGGACCTTTTTCCCCTTGCCAAGGGTGTCCGTTGGGATGGAGCTTTCCCAGTCGTCCTCCAGGACCACCCCACCGAGCCGTGGAACTGCTTCAAGGGATTCGTCACCGAGGAGGAGGTGAGTACACGCCTTTCCAGCCTTTGAGAGGTTCGAAACTAACACGATGTTAGATGTCAATGCTGGTGAAGCATGTCGAGATTCCGCAGCGTGTAAGTTGTCCTCCTTCCTTGGTAAAGTTCACCGTTTGCTAACTGCCTGGCTTTGCCAGTCTCCCTTCTCTCGCGATTGCCCTCAGCGTCCATTTGAGTGCATGATTTCGATGCTTCGAAAGTTCCCTTGGTACAAGACCGAATGCATCACCATCAAGCAGCGCTACTCCATCTACAACGCTTGCATCA…	1993
VP1G_04433	-	KN714696.1:129961-131961	TAATCCCACTTTTGTGAGAGGCAGACGGTAAGAATTATGGATGTCCCTACCATTTGCCTTTTTACTTAAGATACTAGTAGCAGGTAACACGCATATGTATTGTGTATGTATGTATGTATGTATGTATGTATGTACACACAGTACTTATCATGATCATGATTATTATTAACATTGCTTGCGGGCTGGGCTGACTGGGCAGCAGCAACAGCCACGATGCGATGTGATGCAGAAGCAAGACTCGGAGAAATTCGAGCACTGCCAAGAACTGAGCCTCGTCATCCTGGTCATCTGTTTTTTGAAGGAGAGGAGAGTAAGGAGATCACAGCCGGAAATTACTGGGCATTGCCGACGGGATGGGATGCTTAGCTAATGGCGTCATTTCGGGGGATCTGCCTCTTC…	1993
VP1G_04446	-	KN714696.1:180856-182856	TCTCTCCGAACTGAGCATCTTTTTTTTTCTTCCCAACCATGGCGACCATGCATATGGTGGGGTAGATCCATCTTCCCCAGACAGCTGGCAGAGGACCACAGGTTTTTTCTTGCTTGGTTTAGTTAGTGTCTGCACAAATCCGCTGTCCTGTCTCCATTTATTATCGCGCCCAACACTGCACAATACTGTACTAGTACTAGTGTAATCAAGTATTAGCHFAAGTAGCAACGTGGACGCCTGCTAGAAGTCCAGCTGATTTTATGTTCCCCTTCTGTTTGTTTATCTGCTCATCTGCTCGTTCAGGCTGTCAGGCTATGCTATTCTGGTTGTGCATTGCTGCTGTGCCCTGTATGTTATGGCCCTGTCTGCCTGTACCTACAATAGATATGCACATACCTC…	1993
VP1G_04447	-	KN714696.1:185865-187865	TGCCAGCCTGCTTTTCCCCGGCGCCGCCCAGTGCCGCCCCGGGAATTTGGTGTGTACATACCTAGGCAGTTTCCAGTGCCACACGGGGATTGATTGGCTTGGCCTGTGCTCGCCCTGAAATACATCCGTGTTCCATCAACGACATCCCACGAATGTCCGACTGACAACACTTGTAACATGGACAGAATGCTTGTCGAACCCGGTGCCATTTGATGCACGTCATTCAACTGCGGCAACTAATATTTACAGTAGATGAGGTTTGTGCAACACCAAGCGGAAGCTTCTCNNNNNNNNNNNNNNNNNNNNNNNNNNNNNNNNNNNNNNNNNNNNNNNNNNNNNNNNNNNNNNNNNNNNNNNNNNNNNNNNNNNNNNNNNNNNNNNNNNNNNNNNNNNNNNNNN…	1993
VP1G_04455	-	KN714696.1:206621-208621	CTGTTCCTCTCTCTCTTCCCTCTGTTGAAATCCACAAAATGCACATAGGCACCACACACAGGTCTTGTCCCAGGTTTTCGGCATGCCGTTTCCTCCAGATACACCAGTGTTACTTATTGCGGCCCGACGAGCCCATACAAGCCCAGCAGTGCACCTGCTATCGGGAACAATGACCTAATCAGATTCAAGCCTTTCCACCTCACAAGCAGCTCCCTCACGGCCTCATAACCCAAGCTACTCGACCCCTCTGCAACACGCAGCAGAGCCTGGTTTGTTGGGTCCATGATAATCAAGGTAAAAGGGACAATCCCAATGGTAAGCCCCATCGCACAAAGGTAATCTCCCCAGCCGCTGTTCAGCCTGCTGCTGCGGTCGTACATGAGGTAGCCATAGCCCAGG…	1993
VP1G_04505	-	KN714697.1:81479-83479	TGCACGCACAACAACCATCAAGTCGTCTCGCAGGTCTGTGGTGACAGCTGGCCGTTGGAACCCGAACACATCCGAAACCAATTCACCGAATGGGCCAGAGTCGAACGCGAGAACCACGCCAAGGCGCACCCTGACTACAAATTCGCCCCCCAAAAGCCAAAGAACCAGAAGCGGAAGGCTGATTCGGATGAGGAGGCGGAACCCGAGGAGCCGTTCGATGACTGGTATGGCACACAAGGTCGACCGATCAAGAGGTCTCGGTCGACTAGGCATACGCCTGTGCCGGACCATGAAGCCCTCTATTCTCAACATATGCCGCAATATTATCCAGAATATTCCCAACAGCAAGGGATGATGATGCCAGGCCGTGGGCAGGTGAACATGTCCAACTTCCATTAC…	1993
VP1G_04513	-	KN714697.1:101628-103628	CAGTGCATGTAATGTGGATTACGGACAACTGGAGGTAGGTGCTGGACGGTGCTCAGTGCAGTGGAGCTACATGCACCCGGCGCGTCTGGTGAAAAATTGCAACGTGGGCGGTGGAGGGCAATTAAGACTCACGTTGAATGTTCGGCAACAAAATGCAGAGACACCGGTTATCTCTGAACGCGTACAAGAACAATGTCAACAAACAGATAGGGCAGCTGGGTGAGATGCTGAAAATGGGACGCGATATCGAGCTCGGGTGGAGGACGTCAAGCCGCAAATAGGCCACCGGGCGGGATAATGGTCGGTATGGAAAGATAACGTGGACTGCTTGGCTGGCAATTGAATGTTGGTATGGTACCGCTCCTTCGTGTAGAATTCAGGTGTTGACTGGAAAGTAGG…	1993
VP1G_04551	-	KN714697.1:226144-228144	CAGCTCCTGCTCGATTTGCCGCGTCATGTTGCCGCTCAGGTCCATCTCGCCCAGCGTGGTGTTCGHFGAGGCTGAGCATCACCGTGGATGTCATCCTGTAGCTGGTGGTGCGTCCCCGCTCGGAAGCCTCGAAGACGTGGATCGAGTCCCAGACACCAGAGCTGCTGCCACCGGATGGGGATGCTGGGTGGTGAAACATGTCAGTCGATATATTAAACACCAATATCGGTAGGGAGACACGGGGGAGCCAGAAGGCCTCGTAAGACAAGGCCTTCGGGAGCGATAGAGGCGCTTCATCGCCTATAACCATTCCCTCGGCCCCCCCCTCCAGTAGACACCTCTCTCTCCCGGGGTATAAATGAACAGGCGAACTCACATTTCTTCAACAACACCACGCCA…	1993
VP1G_04632	-	KN714698.1:204460-206460	TTGAATGTTTGCCGGGGGGACCCGAAAAAGATGGGACGTGCCTAGGGACATTTAGAGACCATGTCACAACAATCCTTTTGATGTTCAGCGAACTACTTCATGTCCAGCCCATCCGGACGGTCTTGTTGGCGAAACTGTCTTTCCAGTATTTGGACACTTGAAGCTCCCCAGGTGCCCATGACAGGTTTGAAGGTGGCCGGCTGAACCATTCAATGAAAGGAGAGGACTGCAGCTGGCACTACTGTACATACTGCGCACTGGGCACCATGTAGGTGAATGATCGCTGTCACCGGAAGGATCTGCCTGAGACGTGCATCTCAATATATACGAGGAAGGATCAATAACGATACAGGCCATGCATGATAAATGTAATACTTGTCCGGGGGTGTCGATGCCCCT…	1993
VP1G_04660	-	KN714699.1:18000-20000	TCAAGTCGCACCACGATGACGAAGAGCAGTCGTTGTTCACCAAGGTTGAAGAGTTGTTGGAGGACAAGACCATCTTCGAGGAAACCCACAGGGAGCACGGTAATTATGCACCATATCCACGCGGACTATGAACCAAAGCTCGGCAACACTTGACTAATGACAATCCTCTGTCTATCACAGAATCATTTCTCCCCGGTCTCGCCGAGTTGAACAAATATCTCCTCTCTGTCCAACCAAACCCGCAATCCCTCGACTCGGATGAGCTCATCCGTATCCTGGACAGCTTCCACGTCAACTTCGAGACGCACTTCCACAACGAGATCCGCACCTTGTCCAACCTCGCCTCACACCCCAACGCCCCCGCCCCGGACACGCCCCGCGCCGCCGAGGCCTTCAACA…	1993
VP1G_04787	-	KN714700.1:115875-117875	CTATTCTTCTACAGGCGATCTCTCCATTGAGGGTTTTACATGCATGATCATGTTCAAGAACTTCTTCAGCTTCGCCCTAACATTCAAGGCGTACCAATGGCTTATTATCAACGGAACCAAGGCGACTCCTGTCTTCAATGCGATCGGTGCGGTTCAGGTTGTTGTTTGCGCGCTCAGTGTGCCAATGTGTATGTTTTACTCGAGTTATCCTCACTCGGCTAAAAGTGTAGTCCTTACTGACGATTTTCTACCAGATATCTTTGGCAAGCGCAATCGCAGCTTTTTCTACCGCCACGATATCCTCAAGAAGCTTGGACTGAGATGATTGAGACACGTACTTGGTTTTTATATGTTGCTGTAGCCTGTGTGATCTGGTCTTCTTCGACTTAATACTAATCA…	1993
VP1G_04851	-	KN714701.1:68756-70756	GGCAGCGGCGCCATTGGCGAGGAACGGACCGGTTTCGAGGTCGCTGGAGGTCTCTTCCTTGAGTGGGTCATCTTCTCCGAAATCTGAAAGAGTCTCTTGGTCGGCGTAGGGAGCGTTGTTTTGATGGGAGGCTGGAGGAGCGGTGCGGTTGGCAGAGGCGCTATTGTGGTTTAACAGACGCTCGTTGATGCGGTCGAAGACGATGCTGGTGGTTGAGACAGACGAGCTGGACTCGTGGGACACTCTGGGAGCATCAGCCGCATCGAGACTGTCGATGAGGGGCCCTTTGTCGGAAGCCATGGTCGTGAAAGTGTGAGTTGTATGATTACTTTTCHFCAGTTGGCCCTGATCCGATGATCCAGGCGACCGGAAGAAGCAGTTCGTTCAAGCTATATCAGA…	1993
VP1G_04858	-	KN714701.1:95434-97434	TGGCAGCCATTTCACATCCAAATTTGAGGGCATGTTCAAGGACATGGACACTTCACGGGACCTTACTGCTGGATACCACGACCACATTCGCGACCTTGGAGACATGGACCGCAAGGTCATCGACCTCAACATCAATGTCCTCACCAGCAACHFCTGATGGCATGATGCTGAGGGACTCTGATGGCTCCAGGGCTCAATGCAACTGGCCACCTGAGATACAGGGCCTCCAGGCCAGTTTCTTCAAGTACTACCTCACAGAGCGCAACGGCCGAGTTCTCACATGGGTTGGCAACGCGGGTACCGCTGACATCAAGTGTGTGTTCCCTAAAGTTCCTGGCAAGGAGACTGGTCCACTGAGCAAGGAGCGCCGATATGAGCTCACTGTTTCCACCCACGGCA…	1985
VP1G_04920	-	KN714702.1:54954-56954	AGTAAGAACCCCACGCGGGTGTCAACCCTGTCTGCATCATTGATCTCTCTCTTGCTCGTGCACAGTAATTCAATGTACGCACTGCATTGGGAGCTCAACAACATACACAGGCGTGATCGGATATGATCCTGTCTAACACTACAACTTGATCACACAGTACCATACCAGGGAAATGTTGAATGCCACCCACTCACTTGCCTGACAGCCAGTCTGCCAGTCTGGCCAGTTTTCCAGGATATTTCACACTATAATGTGTCCCCCCTCCCAAGCCGCAACGGGGACACAACGTCGCTAGCATGCGTCACTGCACAGCTATGTAGAGTGAACTGGGTTGCAATTTCGGACGCCACAGCAGATCTCCTCTCGATGCCAGGCGAAGCTCAGAGCCATGGCTCCACC…	1993
VP1G_04944	-	KN714702.1:143659-145659	AGACATTGCGCATACTGAAAAAAATGGGACGATGAAGGCCTGGTTGCTAACAGCGATACGGAAAAGACATCAGGTAGCAGCCGGCGATGAAGTTGAGTGTGGACTTGAGTTCTGGAACTGTTGCGGGAGCAAACCTACAACTCATTGGGCAAGGTCAACATGGATTCTTTTGAAAAGCGGATTGGCAATGACTACTGGAATTCGAATTCCTAAGGCTACGAAATGTCTCTGTGAAAAAAAATATTATGAATGGGATATGAATTGTCGTTCGGAAGGTAATGACATCTGAGAACGAGTCGCAATCCAAGGGTGATATCCTCTCATCTGTACCAAAGAACAATAGGACCCAGCATCAGGAACACAGTTGATATGTTCAGGCGGCTTGACGATCGAAGACCT…	1993
VP1G_04945	-	KN714702.1:146140-148140	GCTTTCTGTGCAGCCTCTTCGGCGGGCGAATTATCAACCGCCCAAGACCGAGCAGACCCAAAGAGATTATACAGGGGATATGGCAGAGCTGTTGAAGCGCCAGACTTGTGTGAGTCGGCTCCCGCCTACAGTGAGTTGCCTATACAGGGTAAGTATATAGTTCCTCCTGGCCTTTATCAATATCAGCTTACATTACACTAGACAAGGATAAGAAACGCCACCGCAGTGTCAGTGAGTCTGCGGAGGAACTGAAGGAGAGTAAGTAAATCATACTCCTCCGTACCATATCCATTGGCTTATGGACTGTGATAGATAACTCCAAAAAACGCCCTCGTACGAAGGGTCCGGGGTTGGAGGCCCGTATCGAGAAGCTAGAGCAGCTCCTGGAGTCTGTGGCCT…	1993
VP1G_04949	-	KN714702.1:164746-166746	ATCAAGTAGATATTTTCCGGTAGGCTTCAATGGGAAACTTGCTGCGCCGCTTATTGGCCGGACAACGTCTTTCAAAATAACATTACTTCTTGAGTTGCTTTACTAAATTCTGACCTCCGTCACTCAATTCGTCGAATTTCTCTAGAGTTTATTGCAGAGAACTTGATGGGTTTCCACATCGAAGATGCTGTCAACCATCTCGTCTGATTTCCATGGAATTCTCCACGAAAGTCGAAAGCGACTGCTACTTTCGCATCTTGACCAACCGACACGTAAAGTACATCACTATCAAGGCCGGGGCACTCGATGCCGAGTCGTTGGATGACATGCCCCTTGATTTCCAAAACATTCTCCCTCCTCTTCCCTACGAAGCAAATACTTGGAAGACAGCCTATATTA…	1993
VP1G_04973	-	KN714702.1:236181-238181	CATCGATTACCGTAATCTCCAHFCGAGATACCAAGCAAAACCTCGAGGTTCAAGTTGTTATGTAAGTTAGATGCTCTGGATGGAGACTTGGCGATGTCTCACACAGTAGGTCTCCACGATATACTATTACCTAGTGTTGTCAAGTGGCACAAAAGAAGATTCCCTTTGTCTCGCAGCGACGGCCAAGCCGAGCCATGCGATGAAGAGCACCGGCCTCTTCATGGCGCCTGCGGTCACTCACGATTACATAGTGATCCGTACATATCTTTCAGGTACCTCTTGTTGAAGCCGTTCAGGTCAAACAGAAGTGATTGAAAGGGCGCGAGACGCCCTCCTCGGCGTCAATAAGATCGTTGTTACCTGACCATTTGTTTCGACAGCTTTCACAGCTCATTTGTA…	1993
VP1G_05010	-	KN714703.1:82514-84514	CGGCTGCCCGGCGTTGATGTACATGCTCTGCTGTGTGACGCCGCACCCCAGCACCTCGAGCCAGTCGCCTGCGTAGTACACCTCGAGCTCCCACGAGGGGCTGGTGAAGGGGAAGTAGGCCTCTACCCACCTCACCCTCAGGGGCTCGTCCTTGTAGTTCGAGTCCGCCAGGGCTGCCGCCTTCTTCGCGCGCGTAAATATCTCGACGACCATCAACTCCAGCGAGCGCTTCAGGTGCGCGGCAATGGCCTCGGCCTCGGCCGGGGAGTGGTGCTCGGTCTGCAAGGGGTTACGTTCGGGGTGGGACGGCGGGTTGGGGTCCTCCACCTTCATGTCGTGCTTGGGCAACCTCTCCACGTCGGCCCATACGGCGGCCGCCAGGTCGCCGCCGGGGGCCCT…	1993
VP1G_05020	-	KN714703.1:113419-115419	CGCTTTGCGCAGATGATGAAGTGGCCTAATCTGACAGAGACTCTCGCGGCTTTGAAGCAAGGTGACAAGGCTTCGACTCTCGATGCTATCAGCTCACACGCCATGGCTTTCTTCAGTGGCTTCGTACTTCCAGGAGTGAGTTACAGACAAGCCAGTGCCCCTTAACCCATCTTCAAAATACTAACACCGCGCAGCCCTCCTTCCCCTTCATCATGATGAATGCTTTGATCGATATCGACCCCGACGAAGCGACCGACGACCTCGCGCTATTGACTCACCTCAACCCCAACTGCGGTTTTCAGTACCGTAATAGTTACACCTACTGGACCTCAACATCTATCGTCGGCAAGGTCCTTGCCCCAACATGCCACGAAGTTGCCGGCTGGGTCGGGCCTGCAC…	1993
VP1G_05051	-	KN714703.1:215362-217362	TCGGTACAGGGGCCCTGTCCGGTCGGATGACCAGCTAGCACCTGTAGCTCCATTTAGTGGGTTTCCCGAGAACCTCGGCACAGATCCATGGAATAATTGCGTCACTGGTTGGAGGAAGACGGCTTCTCAAGCTCAAGCAGGCAGGACCCGTCTGGCAGGACACCACTGATACCGTAGGTCGCACAAGTGTCTTATGTACGAAATGAGTCCGTACCTACCTAGGTACCTAAGGTATTGTTGTAGTGATCCTAGAGTACCAAGAAGTACAGTCTTTCTGTCGTCAAGACCCAACGTTCGAAAGATCCHFTTCACCTTTCCCCGCAAGCGGGAAGTCAAGGATATATGAGGATAAGGATCCGATGCCTTGACAACTCAAAGTATCCATGGACACCTAGATAA…	1993
VP1G_05110	-	KN714704.1:202414-204414	AGCGAGGAAAGAAAAGCATCGCCAGCCCGTCCAAAAACACTCCGCAGTCTCCCATTCACGACCAGCCGTCCCCTCGCTCGATCCGCTCTGGAGCCCCGTCGCCTAAGGACACGCCGCCAGCTCCTGAGACGGCATCTGCCAAGGGAAGGAAGAAGGGCAGAGAAGGCAAGCAATTCAAGACTAAAGCGAGGAGCCGGAGAGAGCGTGATAGGAGAAGGCTGCAAAGGAAACAGCGCGCAGAGCACAACTTCTCCAAGTTCCGAGACTCAGCCAAGTCGAGGAGAAAGAATCACTGAGGATACTAATGAAGAAAACAAATGGTGTATGATTATTTGTGGATGTATGCTTGCTGATAGAGAGAATCAGGATGTATGTGTAAATTACTGGTTTGTAGTATCA…	1993
VP1G_05191	-	KN714705.1:222094-224094	ACGCTCAAGACCTTTTTATTCAGTCTCAATCTCGCCAGACCAACGATCAGTGATCCAGCTGCAAGGGTTGCCCCCGTGAACATCGACAGCACAAGGTAGCCGCCGTTGGCGATCAATGCGCCTGCGATGGGCGTCCCAGCAAGCACTCTGTAATCACGGCAAAGTCAGAGCCAACATTCATGATATAAATCCCCAAGGAGAGATGGATCACGGTTGATGATACGCACGTTACCGAGATGGATCCTGTCACGAGCCCAATGGCTGTGCCCTGCGTTTCTCGAGTCGCAATCTTGGCTGCACAGGCTCCCTGCAAGCTTAACACTGCCTAAAAGGGGACGGTTCAGTACGATCTGCGCTGCTCTGATACAAGAAGTAGAAGCAGAAGGAGAAGGAGAAGGA…	1993
VP1G_05221	-	KN714706.1:53754-55754	GGAAAGCTAGGTCATCAAATACACACCAAATTTACCGAATGCCGATTTTATCCGCCCCGGAAACATGGCCCTCTAAAGTACAGTAAATTCAGATGCGGTTTATTGACTCGCGTGAGTGATGAATCCACCCCCCACGATCAATTGAGGTGATTCAGATAAGGCTGCCCTGAGAGTCCTCCTGAACATGCAAAACACCAGATGAGTGCAGAGCCAATGACGTAGAGGACGACAGCGTCGGTGACTGCGACTAGTAGCCTGTAGCGCCAGGAGCCTTCTCGTCCTTGCGCAAACTCATCAGCAGCTCGCGGAAGCGCTCCTTGCCGGAGCCGGAGGCACCACCCTTCGCACCCTTCCCGCTGACGTCGACAATCTTGGCGATGCGATCCCAGCTAGTGCCAC…	1993
VP1G_05223	-	KN714706.1:56555-58555	TGTTGTTGTGCCACTTCGTCATCGAAGATGTCTGGGTGTACATCACTGTGGAGAAGTTCCTGCAGTGCTTCGTCGTCGCCAGTTGTGGCATAGTGCCGTATAGCCTCTACGTAGTTGGAATCAGGAAGATTGATGTTCAACTGCTGGAGCTGGTCCATTCGATGAAGAAGGCCTTGTGCGTTGCCCTCTCGTAGTGCGATGGATTGCAAGGACHFTCCCACTAATGCCGATGGTGTAGATAACATTAATGGCGAAGTCTAGAGGTACCCAGGTGCTTGCAAACCACTTGGCGCCGAGTTTGTCGTTATATGGCTTCTCGCGGATACCAAATGTCTCTCCATGGACTCGGTTGATCAGATAGCTCAAGTTCTGGCCGCTGATAGCTACTTCAGCAGGCAT…	1993
VP1G_05247	-	KN714706.1:132992-134992	TGGCATAATCACCAAGGTCACGTTTCTTCCTTGGGAAGAGTTGGATCACTTCGTCCCAGACTTCACCAAAACCCAGGCATACTCTCTCAAGACCTTCTCCGTGACCTCAGGTCACACCCGCCATCAAGATGGTTAATATCACGGAGAAAATTAAGGAGATCGAGGAGGAGATGAAGAGGACCCAAAAGAACAAGGCCACCGAGTACCACTTGGGTCTTCTGAAGGGTAAGCTCGCACGGTTGCGGGCGCAGCTTCTCGAGCCCGGCCCAGGAGCCGGTGGTGGTCCTGGAGCCGGTTTCGATGTGAGTAAAAGCGGTGATGCAAGAATATCGTTAGTGGGCTTTCCGTCGGTAGGAAAGTCCACGTTCCTTTCGAAGGTCACAAAGACCAAATCCGAAG…	1993
VP1G_05248	-	KN714706.1:134864-136864	TAGGATATTCAACAGTTAAGCGTAGTAATTGGGTGGCATGATATTATCTGGTATCGAAACATCTGAGACTTGCTCCTAATCCCCTATTCGCTGTCATCATCACTATCATACGCGACCAAAGGCCCTTTAGCTGCCTTCTCTTTCTCCTTCGATGCCACAGCTACCCTTGCCGCGTTCAGCGCAGCCAATGTGCTGCGCGAGAAGATGCCATTCTGCTCCATCTGCTTTTGCGTCTCATCCGCCGCAGCTTGTGCCTCCGCCTCTCCACTTTCGAGCATGAGGCGCTGTTGTTGCTCCAGCTCGCCGTCATCTTGCCTGCCTCTTGGATTCACAGCATTCGCTCCCCGCGCAAAATGAACCTCATCCGGCGCCTCGTATCCCTCCAGGCCATAACTACTC…	1993
VP1G_05294	-	KN714707.1:87811-89811	TACCCGGCACCTGCAGCCCCATCTGGTAACATCTATGCGCCACCCGCGCCAGTTCAGGCACCAGCTCAAACGCCCGCTGCAAATTCATATGCCCCGCCATCAACAGCTAACCCTTATGCGCCTCCCGGAGCTACACCTGTCGCCAACCCATATGCTCCACCTGCCAACCCGTACGCTCCGTCTCCCTCCACCACGTTCGGTCAGCCACAGCAAGGGTACACGCCTCCTCAGCCCTCTGGTTTCACTCCTTTCACACCATATGGACAGCCGACGATAGCTCCCCCACCAATGGCTGGTCCGCCGAGAGGCTCGACTCCCGCCTCCAACCCTCCACTTCTCCGGGCAAAGGACGTGGGTGATTGGAATGATGTGCCGATGGTCACGAAGGTGCCGCCGCGA…	1993
VP1G_05358	-	KN714708.1:47283-49283	CAGACGACAATCTTTGCGAGCACAACTGTCGATTTGTGGACTTGTATTCCTTTTGACCAACCCATGGGTCATTCGACTAAGGCTCCTAATAAGGGAGATGTCATAACTTATTTTTGGAAATGAATCGGGAGTGTATGGGGACATCGTACTTTTGGGCACGTGGAAGTGTGTTAAGCGTCGCGTGCCAAGGTTGCGCCGGTTGGCATTAGCGTAACCTTGGCAGTTAGTGTTGTTCAGAATTTTCTGGGAAAACCTATTTTTTTTCATCTTATTATTGTTGTCCTGATAATTGTTGCATTGGTAATGTTCAAGATTTGTAACAAGATCCCCCGAAAAAACACTCTCTGTTTAGAAAGACTTGATAGTTTCGGTTGTTTTCCGGAATAAGACACATTTAAA…	1993
VP1G_05366	-	KN714708.1:73381-75381	GGAAACGGAACCTCCCAATCGTGGAGGATGCTCTCAAAGAATTCATTCGTGCTTCGAAGGCGTGGACATTAGCCTTGGCCGTCTTCCAGGTTGTGCCGTGTGGCTCATGATTGCCGAGGATGAAGACGACATTCCAGTAGCGCTTGAGCTGCTTTTCGAGGAACACAAATAGTCCGTCGTCAGCGACTTGTCCAATATCTCCTAGGAGGGCCAAGTTTGGTGCCGACTGCTTGATGGGAAAGTCGTAAGAACCATGGGTTTCGAGATGGATGTCTGAGAGTATTTGGAATGAAGTCGACGACATTGTCTGGTTATTGGGGTTTAATTGGCGAATACCTAGGTACCTGATCTCAACACGGCAATAGTTAATGGCAAAAACCACGTCTCCAACAATCAGGA…	1993
VP1G_05428	-	KN714709.1:41086-43086	TAGTCCCAAAGCAGTTTAGTGCAAACCTCTCTGGCTCCGAGGTATTGGAGGGTGGGGCTTCATCAGCCACAGCGTGGCGCATTATGCACGGGCCATTTGCAAAAGGCGCCCACAACAATTTTCTCTGCTCCCCTCGCTTCTTCCTAGTGGATCGCGCGAACTTTGAACATCTCAATCGTCAGCACCCAGCCAGAGCCAGTCGGTCAACCTGTGAGTGTTACCCTTACCATCCGACTCAGATATTCGACGTTCGACATTCGACATCTTGACACTCGGTCAGTCGGAATACGAAAGTTAACAAACCTTCTCTGATAGACGTCGCCGAATCCATCTCCTTCGACAACCTTTCGCGACCGAACAACCGCAAAGATGGCTACCGAGTTGACCGTCCAGTCGGAG…	1993
VP1G_05442	-	KN714709.1:74908-76908	AGTGGAAAGCGTCTGCGTCAAGGACGTATAGATCGTTGAAACAGGCTCGACTGTCGCACCCGCCAAACACGTAGATATTGCTGCCGATGATAGTCGTCGTATGCGCCCTGAGGGCAGGATGTGGATGCCCCGACACGGGGGCGCGTGACCAGTACATGCCGCTCGCTGGTGCCGGCGGTACTTCAGGTGAGGTAGTCGGTGAGGCGAGCGGTGGGAAGGGCTTGTATGTTCCTCCAGATGCGCGTTTGCCGCGGGTGGTATTGGCTGAGGTGCGGTGGTGTGCAGTCGAGCGGGTATTGCCGTTGGCGGCCCTACTGTCTCCTGCTCCACTCCCCCCAGTCGGGGCCGGGGCTGATGGTCCCGTCCGGCTCGCTATCGCTGATGTCGACCGTAGATTTG…	1993
VP1G_05520	-	KN714710.1:101012-103012	CAGCAACATGGAGGTCTTTTTGGTGCCCGGTATCTTTGTGCTGCAATACGGATGAGAATGGCACATGATGGCGGTTGGTTAGAAAAGATACTTATAGCGACCAACGGCTGGGGAGGAGGCGGAACCGGATGAAAACAAGACTGACGCGAACCTATGAGGCATTGATCGGCTGGTGGCCAGGACAGATCTCAGCGGAGTATCCCGAGATCGAGTATATCACTGGAGACACGGAGAAAGAACCAGCCCCAATATTTGGCAAAGGGGATTTCAGCAGAAGACCAGGTGCCTCGAAGCCGACGGCCTTACGTATCAAGGAAATGGTGCAGATATTGGCAGAACATTCCTGAGGTCACCTTCCCTGGGGAATGCAGTGGTTGGACAAATACCTAGGTACCTACT…	1993
VP1G_05537	-	KN714710.1:172566-174566	GGCAAGGCACCGGCCAAGAAGGGTAGCAAGAAGACGAAGTAGAGTCACGGCTTCGCCAAGAAGTGCGGAAAGGCTGGCAGATTAGGAGGTAGGAAGAAGGACCAGGAGAAGTCCAAGAAGGGGATGGGGTCCGTTGACTGCTATATTTATGGCAGATGAGCGTAAATTTTTATTTTTTTTTGGGTTATGGACGGCGCCATAAACAGCGGCACCATCATCTGCTTTCCCAAGTTTCGATATCACAGGACACATTGTGTCCTCTGACGGCAGATGATCATCTACTGACTAGAGAATTGATACCTCGACTCGGTTCGTACACTGCCAAGTGGTGGAAGCGTAGAAATTAGCTCTTCATAACCAGGTCACTGTAATGTGGCATGATCGATATTGGGGTGAGAC…	1993
VP1G_05546	-	KN714710.1:189920-191920	GAGAAACCAGTCATGTCAAACAGAATGGTAGCAGTATCAACCGGCGGCCGGAGGACCATGCGCGCTGTCTCAATCAGATACACAGTGTACCTCTCAAGCGACTCCTCACACTGCTCGCCCTGGTGATGCAGCCGTACTCGTACAACACATATGGGCCTGCCCTTCTTATCGACGCCATGCAGAAAGCTCTTGCCCATCCGGATTTGAGCCATGAAGTCTTCTCCGAGCTGCTTCGCTTGGGGGTCACTTGATTGCGACCTCTCTACCATAGCAGCCTCGCCATTTTTCATGATGTCGTCGTCCACGTGTACCTCGTTGGCACGCCAGTTCATTGTGGACACCAACATGACGAGGGCCTTTTCAACGTCCCATTTCCTTGCACGCAAGAAGCGCAAAACC…	1993
VP1G_05599	-	KN714711.1:145617-147617	TTGCGGAAACTCAAGATATGTAATTAACTCTCTTATTGTATCTATGATATATCTTGTTTCCCTGTACTAAACTTGTTAATTTGCTTCTATTGCAATGACCGGTTTGAACCTTTCCACGGGCTAATCCGCCAGTCAAGAATCATGTACTCATTGTAATGGCCCCGGCCAAACTAAATTTTGAATGTCGTCTTTTACTACCAGAAGGAAAGGGGAAAACAAGAAAAGGAAGGAAAACCAAAAAGAAATTAGAAACATACAACACCGGGTATTCGCTGGTCGTCACCGACCCAACTACTAATCCAGCCGTCAGTGGCTTGTCTCGGGCAGAGCGGACGGGATGCCGAATTTTCCACTGCGTATGGTCGTATGTGCTTGTAATGATTATTTTGAAGCCTATAT…	1993
VP1G_05650	-	KN714712.1:108725-110725	CAACAATGACTACATTCAAGACCATGGTCGAACCACACGCCTCCTTTTCCCCTGTTCGCCGTCCCGAAAGGTAGTCCTGTAAAGCAGGGAGATGATGGACCTAATACTCCCAGACGCACCCAAACCCCGAACGAAAACCAGAACACAATGCACCACGCCAGGAAGACGCCTAGTCGGAGATAGTCGAGAAAAAGGTGGCCGATGAGATTGCCTCGCCCGCCGCAAAAGTCCGGGTCGCGGATCGTAATGCTTGATGTTGATGATGTCGGTGAGAGTAAAGGGGAGTTCATTAAGGCGTGAAACCCGAACGAGGCCATCGCTATGCAGTCGTAGAATGCGGGATAAGATACATATATGGTCTAAACATCGCAGCCGCTGTGCTCATGCTGCCTTCATTGG…	1993
VP1G_05734	-	KN714713.1:178342-180342	CTTCCACCGACACCTCCTATGCCGTCCGGCTTCGAGGGGCAGCCAGACAATCGAGCCGGGTCCCCGTCCATGCCTCGGCCGCCCACCCTCCACCGGAACTTTTCTTCCAACTCTCTGAGGAGCATGAAGACCCGGAATCTCTCCATATCAAATGTTGATGAGCACCCAGATGTGTCGCCGGGCATGCCGATGTCGAATCCATTCGCCAATTCCTCGTCAACCAGGCTTCCTATGTTACCTTCGCTCCCCACGCCGGTGGCAACCGCGTTCAGGGATCGCGTAACGTCTGGGTCAGCGACTGGTGGCTTCCGCCTCTTCGACAACGACATTCACACTCCTGCTTCTCCCGGTGAGCCAAATGGCCCATCCGAGGATGCCCCGCTGCCTCTTGAGCCGTGC…	1993
VP1G_05816	-	KN714715.1:31353-33353	ACGATTGATGGCTGAGGTGCCTTACGGTGTCCTGCTGTCGGGTGGTCTGGACTCCAGTCTGGTAGCGTCTATCGCACAACGTGAGATGATGCGTCTGAAGAAGGCTGCTCTGGCCGCCAACAACGGCGAGGAGCCAACAGGAGACGAAGACAAGGGCGAGGGTCTTGTTGGTATCGACGATGATAACAAGCTGTCCACCCTCACATACCTGCCCCAGCTCAACTCATTCTCCATTGGTCTCCCGGGCTCCCCAGACAACGTGGCGGCGCTTAAGGTTGCCAAGTTCCTGGGTACAAAACATCACGTCATGACCTTCACTATCGAGGACGGTCTTAACGCGCTGTCCGATGTCATCTACCATCTCGAGACCTACGATGTAACGACTATCCGAGCATCAAC…	1993
VP1G_05844	-	KN714715.1:129864-131864	CCCTTGGGGCGTCAAGCGCGGCAACTACATTGCAAGGGCTGGCCGTCTGTACACGCAAGTATCGTAGAATCCTAGCTGAGTTACGCGATCCTTCATCCAGCCAGACTCTCTTATTTGTCCHFGCAGATGGGTCAAAGGCCCGTGTGGTGCAGGTCTGCGAAATCCTTCATCTACAAGCGCATGTAGGATGGCGCTTAGAAGCGCGGTCACCATTCCTCTTTTCATATTCTGGTACTCCAGTCAGTCCATTGTAAGTAGAGATCGTACAGCCTGATTCTGTACTTTTACGATGGGGCTTGAACTCATTGATCATGTGGTGAGAAGTAATTTCCGCCACGGACGCTTAGGCAACTGTGAGTGCTCCTTCCTGCTGAGCGGCTTTTCGGCCGTGTTCTGGAA…	1993
VP1G_05857	-	KN714715.1:169948-171948	AGCCTTGTCTTACTAGCGAAGTCTTAAGAAATGTCATCTTGGCATAAACAATCTTACACTTATTGAATGTATGTGTTTCGTTTACCTTTCTGGCAAACGTTGACATGCCCCACAGAAAAGGAAAGGCTAGAAGAGTGATCTGTATAGAAACTGGGGCAAACATTGGAAGTTGTCACAAGACACCTGGTCTACTATCACAGTAGATATGACAATACGAGCTTCGGAGGCTACTATGTAGCGTTGGGGTTTCAGCACGATTTCAAATGATGCGACTCTTATTGCAAAAGAAATCGGAAGCTCGGGTTTATCATCTGGTATTGAGCGCGGGGGATCAATCCTTAATAATGAGATTATCTGCTATGCCTGGACTTGCGAAGGTGACATTTTCACGGTACCAAT…	1993
VP1G_05860	-	KN714715.1:180849-182849	TGCACAGATCGTACGTTCAAGGAGGATCCGAGGAGGAGGTATTGGTGGGCTTGCGTGGGCCCCCTTTACTGAGCCTTGACATCTGTAGCCCCTCATCTATCACATTTGTGTATCAAGGCTCGTTCTTATTATACGTCAGTCATCTGACCACGTTCCTACTCCTCGTCTTCATATTATCAAACTTCTTCTCCCTTTTCATCCCTCACATCTCTTCTTAATATCAAGCACAATGTCGGCCCCAACCAAAACGGACGCCGTCAACGACAAACCCAATGGCGCAGCCGAGAAACCCCAGTATGACCCGGGCTTCACAGACAGCGTCATCGCGGCCACAGGCCCCAAGACGAGCCCACGGATGCGCCAGGTCATCACCTCGCTGGTGCGACACGTGCACGACTT…	1993
VP1G_05908	-	KN714716.1:115289-117289	TGGCAGATGCTCTGGTGGAACGGAACGGGTTTGCTCGCCCCATACGCAAGTATCTGCATGCCCACCGATAGGCCTGTAAACTGTCAATGTCCTGTGCATGGTACGCAGTGTTTAGTGTTCAAAATTACCTCCAGAGGACTGGCCAGAGATGGTTATCTTGTCCGGATCGCCTCCAAAATGCTCTATATTGTCTCGAACCCACTCAATCGCCAATCGCTGGTCCCTCAACCCAGCATTTTCAGAACCTTCTGACTTCAGGGCCGCAGACCGCGCAAACCCGAAAAACCCCAGGCGATAGTTGATAGCTACATGGATGATAGGAAGTCCATTGTGAACCGACTCCAGGATCATGCCATCCGACGTCGTGGTGATCTCGCAATTCTGTCCCGACCAGAAACT…	1993
VP1G_05929	-	KN714716.1:201084-203084	CAGCACTAATGACCCCACCAGTCAACCAGGCTCCGTTCACAAACCACCACCAGCAGTCCTTCACACTCTGAAGTTTGACCTTCTTGATCATAATGCCCAGGGTTACGATGGCCCCTCCACAACTTCCAATGAAGAATGCTGGTCCCGCACCTGCGGCCACACCAGCAGCAGTAAGGAGTCCGACTTGTACGGCACCAAGCCCCACAAGAAACCCTTTGGACTGATCATGTGCCAGAGCAACGCTCTTGATGCCAGCCTTCACATCGTCCTTGATGTCCATATGCGCGTAGATGCAGTCATATAAAACCGTCCAGGCAACATTCGATGAATAAAGCAAAGCCGCGGCTGTCAGAGCTGACGTGTTTGAGAGCAAATCAACCCCCAAGGCTGGGAAGCCCA…	1993
VP1G_05952	-	KN714717.1:55695-57695	GTGTACACTAGGAGACGAGTGGTTTGTGCGTTACCAGTCTAATAAAACATTTGGCTGGCGGGACTGATGGACAAGCGAAGTTGTGTATATGAGAGATGTGAGAGATTTCTATGGATGGGGATTGCCGCAGGTACGTTGTTGTCGGTCACACGAGCGTGCCAGCGACGATATGCCGGGGCGTATTTGAATGGGCAGGAAAGGTTCCGAATAAHFAGTGCAGTCCCAAGCTATTCATTAGACTGTGCTTAGTGTATGAATTACAATACACTGCATACAAGCAAGACCCGAGTCCAAGCTTGGAGAAGCAGACAAAAAGAAAACAAACACAATACCTACCTAGCCTAGCCCTGGAGGTAAACAAACAATCAAAACAAAAAAACAATAGTATTACTACTACCA…	1993
VP1G_06009	-	KN714718.1:70336-72336	AGAAAGAACATGCCTTGTTTTATCATCGCTCGGGGAATCATTTTGTCCAAATTTTGAAGAGGAGAGTCATTATAGAAAGACGAGAGACACAACGACGCCGCGCCACCAAAAAAACTAGGTGCAGGCCTCCTCTATGTCTATAGTAGTACAAGGCATCTCTCCGCATGTCTTTCTTTTCCGTCTAAGTGCCGTAATGCATAACACGCCGTCCGTATCAAAACACCACCGAAACCCTCATTCGCTTATTTCGTGGCGTCCTTGAGGTAGCTATTTGGGACTTGTTAGCACTGTGTATTCTATTGGGTGCAGGGGGGCCTGGTGGAAGGCCACGCTCGGTGAGGAAGTGGGATTCAAAACGTACGTGATCAGGTCGTTCCTGTCCTTCTCCTTCTTCAGACC…	1993
VP1G_06041	-	KN714718.1:176372-178372	CTTGACGCGATGGTCGGGGATGGTCTGGTGGATTTCGCGGTTCTCTGGGGGGAGACGGCAGGTCAGCGACGTGTCTTGTGCACCATGACGCACATACACAAAGGTCTGGGACTGCCTAGCGAAGACTTACTATTGCCCTCCGACTGGGCATGCCGGATGAGGATAATGAGACGAGGCTTTGCCATGGTCAGCTTGCAACCGAGGGGCAAGACAAGATGTTGTTTGATAGAGCGTATAGAAGGGGGAAGTGCTCGAGTATTAGAGCCGTTTGGTGTTGGGATGAGAGTTGGGTGTAATGTATGGAGGGGATTGGGCAGATATGTATGTCTGTATGTATGTATGTGATATGGATGTGTGGAACACAGGCAGTGTAGACAATGTATTATTCAAATACGGGCG…	1993
VP1G_06072	-	KN714719.1:103930-105930	AAGATCGGATGGATCGTCCATCAGGTTCGTCAAATCGATCTCGACAGCCTCATCTTCTTGGTCTTGAACAGGAATGTCGAGAGTGGCAGGCACATCGGAGAATCGCTTGCTCGAATACGTGCCGTTCGAGACACCGTTGACGCCGTTGACGTGGCCATTGGAAAGTGCCGAAGCCATGATGGGCTAAGGGTGTGAGTAAGCTGATATCGTACGTTGACTTGGAATACAGTCGCGACAATGCGCTTCGTGAGAHFGCAGTCACCGATTCGCGACGGTGGTTGCCGGTAGGGTCGAAGACAGGGGAATCGCGATGCGCGCCGTCCTAAGAGAAGGGCCAAAAGAAGAAGAAAGTACGTTGACCTATAGTTTGACGTTCATTCTGGGACTGACACGACTTCG…	1993
VP1G_06150	-	KN714720.1:185076-187076	CTGCTACATCCGCAAGAAGAAGACGCCGCAGCAGCAGCCTGCAGCCGACTCCGAGGCGGCGGGGCCCCTCAGCCTGGAACACGTCCTCCCCGTCGAGCTGGAGCAGCTGATCCTGGACATCTTCCGCACCACCTTCCCCGCCTCGAACGACTTTGAGGCGCTGAAGCCGACGCTGCAGGAGGTCAAGGACGCGCTATTCCGCAGGGACTTCGACGCCGCCTTCGGGAGGGACGACTTCCTCGAGGCGTATGCTATCCGCTGGAGCCCGAGCCGTGCGCTGGCGTATGCCCAGCTGTTGACCTGGGCGTGTCGGGHFCGATGCTTGCTTCGGGCGGCTGGTTGGCGGCGATGCTGAGGGGCAGGAGGAGAAGCCGGCGAGGGTGGTGTGTTTTGGGGGCG…	1993
VP1G_06187	-	KN714721.1:95091-97091	TGTTGGAGAGGATGCTCGGTAATGCAACCTCCTACCTGAAGCCCGGTGGTCGACTCATCTGCGTTCATATTGAGAACCTTCGCAGTCCCCTTCTGAGTGTGAACAAGTATGGTGTGTCTCTGTCTAATCTCGAGGAGACCCCTGTGGGTTTAAAGTACTGGGTTACTCTATATGGAACTGACCCGCCGGTCGAGTTCAGCGGGTCGTCGCTAGAAGTTCTGTATGGGGAGTCTCTCGAGATTTACGAGAAGTTCGGACTGGAGAATGCTCAAAGGGTGCCATTGGAGGACACAGAGTTGGTGATGAACGATATGGAATTTTGGAAGGAGTGCGTGGAACAGCCGATCTTGAGATTTGTCACTGCTCAGAAGAGGATTGAATGACGGAGGCCTTGGGATG…	1993
VP1G_06257	-	KN714722.1:129772-131772	ACAGGACTCTTTGCGACTTTCGCGTTAAAGCTGTGTATCCATGCCATCTTAGCCATATTGGACAAGGTGAAGAATTCTCAACCGAGTGGCCTCTGTGACAAAAGCACCGTGGTGGTAGGACAGCAGCGATTTGTTACACCAGCAAGCTACGCCACAAAGGGTAGTATGGGACAAAACGTGCCCTCAGGAGATAACGACGGACTCTGAGAGGGTGATGATAAGTCCAACAGCAGAAATCTAAAATGTAAAACATAAGCAATTGGAGACCCTTGGCTTTTATATCCCATCCCATCCCGCACCTGGGCAAAATCCTACATTTGCGAGTTGCGGACTGCGGACTGCGAAATGCTAGATCAAGTATCCAATAGATCTGGAGCTTGGCACATGTGCGGCCCTTAT…	1993
VP1G_06272	-	KN714722.1:172433-174433	GTCCAAGACGAGAATTCACAGCCCCGAGGTGGACGTACCGATGCCCGAATTCGACGCGACTGCCGTCCCCCAGCCTCTGTTTGCAAGCTCCGTTTCACCACCGCCCAATCGATCCCAATATGCCCACACTTCGGGCCCCAGCATTTCCATATCTACCACTTCCGATCCGCCACCCTACGCGACATCAACGACATCCTACCCCGGTTTCCCGCGAGATACGGTCGTCGAACTTCTCAACGACTACATGGCTCAAGACCAGCTGCAGGTCGGTAACGCCGTTGAGATGCCCGAAATGCCCGCTATGCACATGGCGCAAGACCCCATCCACAACCCACCGCCCTTTGGTCAGTACGAAGACTGGAATAGTATATGCTCGACCATGGTTGATGACGTCGCGTC…	1993
VP1G_06301	-	KN714723.1:126962-128962	AGGCGAGTGGTGATATTGAAGAGGAGGCACAATGGACCGGACGGAGACGAAGTGGTGGGCCAGCATCTACGACAACCGCATGTGCGGCACTTCAGATGTTCATCGGAATATATCGTACTATATCAGGACTGTCGATCCAATAGGCTTTTCTTGTGACAGCTGTTGCACTGCCGTTTGGCTGTTACTTTGGTTGACTTATGTAAAAGTTGTTCATGCTTCTTCTTTCTGCTGTGGAACTGGTGGTTGGAAGAAGACCTCGGGAGTTCGGGAAGTTTCCATTTAAGGCTCGAAAACAAGTGAATGACGACAATATCATATGCACGCAGGGATACAGAACAAGAGTTGTAGGTATGCTATGCAGATTGGAAAACAGTCCGAGATCAGCAGACGAAAAAGACA…	1993
VP1G_06319	-	KN714723.1:178008-180008	NNNNNNNNNNNNNNNNNNNNNNNNNNNNNNNNNNNNNNNNNNNNNNNNNNNNNNNNNNNNNNNNNNNNNNNNNNNNNNNNNNNNNNNNNNNNNNNNNNNNNNNNNNNNNNNNNNNNNNNNNNNNNNNNNNNNNNNNNNNNNNNNNNNNNNCGGGTGAGGCCGTGCCHFCATCCACCCACCTACTAAGAAGTGTGAGTACCTAACCCATCTTTTTGGTTCGGCCHFCAAAGCTAGAAGGACCGTTGTCGGGTTCTTCAGGGCAAATTCCGAAGGGATATCATCCCACGGAAGTGGTGGCCCGAAATGTGTGGCTGGCGTGCAGGGTGTCATCGCGCCATGCAGGGTTGAAATGGGTTGCTGCCGACGGGGTCACGCTGGCCTGATGAGGACCTCGTCGTC…	1985
VP1G_06399	-	KN714725.1:75208-77208	ATGTCTACCTCAAACATACTAATCAATGCATCTAACACTGGGTACATATGTAGTGCTATATTATTCGGCGGGGACTATAATTAACACTATTATTCAATTACAGCTGTATAGGAGATCGCCATCACTAATGGGAGTCGAGACCTAAACACCTCTCCATTCAGTTCCTCTATGGCCGGAGGCAGACTTTCATAGATATTGGTAGGCCTGGGTATTCAATTGAATCCCCAGCACAAATCAGGTATCGCTACGACATATGTACTTTGGCTACAATATCACCCCCGAACGAAGTTGCAGGACTTTGAACGTGGCGTGTATAGCTGTTACACCAAAGGCCACGAAGGAGAGTCTCCAGGGCTAGGTAAAATCTCAAGCATTCTCTACATAGTCTTTGTATTACCC…	1993
VP1G_06437	-	KN714725.1:183536-185536	GAAGAGGTAAGACAGTACAACGAGGATAGGATCGATATTAAGGTAGAGGACCGCGTAGACTACGTCAAGTTCGAGCTGGAGGACTATGTGGAAGACCATTTAGCGGGTGCCGAGGAGAGAGTGATGAACCGCCTGAGGTCGGCAAGCTTGTGTTTAGAGATTCAGGATGATTAATGAGGTAGACGGCAAGCTGGTTGACTGGATGGCTGGGAACATATGCTTGTATATTTAGTCCTGAAGTCAAATCTAGCGGATAGACTATCTAGGTAATCAATGAGTCAGAGAAGATGTCTATCTCGTTCTTCTACCTTGTAACTGTGCTTCCGTAAATACTGGCAACATTTTGACTAAGGTGATTGACGACAATGTTCAGGTCAGACCAGATTGGCGGTCTCAAGC…	1993
VP1G_06508	-	KN714727.1:59618-61618	TATATCTCTTGGTGCTCGAGAAATATTCCGCAATACTTTCATCCGCGATTTGAAAGACCTTGCCGTTGATGGCGTGAGGGAGTGGTATGGTGAACTACAAAAGATGGGTGTCAGTTTCCACTACTGCTCCAACAGCCCGTGGCAACTCTTTCCTGTCATTGCAACCTTCTTTCGACACGCCGGCTTACCACCAGGATCTCTCCATCTCAAGCAATACAGTGGCATGTTGCAAGGCATATTTGAACCCGTCGCCGAACGGAAGAAGGGCACGTTGGAAAGGATCCTGCGTGACTTCCCCAAGCGCAAGTTCATCCTCGTTGGTGACAGTGGGGAGGCCGATCTGGAAGTGTACACCGATCTGGCCCTTGCAAATCCGAGGCGGATCCTCGCGATCTTCAT…	1993
VP1G_06658	-	KN714729.1:180938-182938	GTTCACCGCGTTTTCCAGACTAATCCGTAAAATCGTCTTCTCACTCTCCAGGCACCTGGGATCGATACCCACATGGCTTCGTCTACAAAATTCCATCACGCAGTTGTCCGGCCTATCATAAATTTCTGGAGCCCCTCAAAGATAATGCTGCCTGATGGTTTATTGTTACAGCGTTAGGTATTTTGTCATGATTGGTAAATCCCTTGGAGCAGGCTGCATTTGCTGACCACCACGAAGCTAAGGTAGATACTACGTAAGATATATCGTGGACAGCTTGAATACATGTTACTTCAAATACTGGGGCAAGTAAGCTGCAGCAATCCTTCGACAATTCTCTCCACCAACACGCTGGGCCCTATATAGGTCTGCTGCCAGTCAGCCTCTCTACACCATCCTACG…	1993
VP1G_06665	-	KN714730.1:19360-21360	GTCGCCCTATCACATCCACGACACCCACCGAGATATCTTACGACTTGTAGTCATGCTGGCACATGCTCGTTGGCAGTATTCGATTTCACACTTGCGATTGAAGCACGACGTAATGCAGTCCGTGCTTTTGCAATAGAACGACTCGACTTTTTTTCACATCAACGGCGGATATACCCGGGCGTTTACTCTGACGHFGTTGTTCTTGAACTCGGGTTTTTGCTTGTAGGGATTATTGTACGGAGTAAGGGCAGCATACATGAAAGAACTTTACGTCAGAGGGAGGTATTGAGAGCTCGAATAACTGATTGAAGAAGCCGGCTGGTTGGCTGGCTGCAGGAAATGCGGTAACGAGCCGTATCTTTCGAAATGGCATACCTTGGTACCGCTTGCGCTCTGCTT…	1993
VP1G_06666	-	KN714730.1:26299-28299	CAATTGAAGTGATTTGGTAGCGAACTGAAATGAACCGCATCGATTTCTGAATATGCCCATTACCCCGAGCACTATGTACTGAGTCTCGTAATTTACCATGCTCCTAGTCATCCATGAAAAAAGATGATATGTAAGGATTCCAAGCAAAGGTCACCACGCATGCTCTGCAACTCTCAAACCGCCAAGTCCCCTGCATCTACGTGATCTCCATCTCACTCAGTGCGGAATGGCCCGTCTCCTTCATATGCTTGCGCGCCTCCACCTCGCCGGCTCCGATCCAGTTGCAGCCGGGCACATCGCACTTCAGCACGAAGTCTGTCGTGTCAGTGAAGTAATGCTTGTCCTTGAGCTGCTTGGCTAGCTTTCGCGCCATCTCGACAACCTGATCGTTGCCGATGT…	1993
VP1G_06689	-	KN714730.1:115454-117454	GAGCATCCGAACGGTCCACCTTGCTGTCTCCATGAAAGAAACCCATGCCTCCCAAAAGATTCGACAACAGCGCTTGGGTAAAGTCTGCATACTTGTCTTCCTGGAAAACAGGAGTACGGGGAAATGCCTTGTCAACCTGCAAGGAGAAATCTGAGCGCATCTTGTCGAGTGCTGTGATATTGGCTGAAGTAGTATGGTCAGAATGTTGTTACCTTCAGAATCTGTCTGGATTTTGCTTACGGGGGCGGCGATAGGTGAAGGTCGCTGAGAAGGAACCGATGAAATTGAAATGGACAAAATGCATATTCCCAGAGCCAGGATTACTAGAAGGTACAACCTTTCTGTAATCTTGAGAATCATCGTTTTGTAGCAAATCAGTGTAGACAGCTGGCCAGACAA…	1993
VP1G_06728	-	KN714731.1:54922-56922	TAACCGAGCTAGAGGACACAACAGCTGATGACAAGACCTTAGTCGTCACAGTCGACGAACTTCGGAGGCACCTCGGTCACCACCTGCAGCAGATCGCCCTCTTCTCCCTGCCTCGCCTAAGCCAGGATCAGGAGGCCGGCTCCAATGCAGTCGTTGACGGCGTCCCGGACCGTGACATCTTGCCTGCCGGCCATCGATGGGTTCGGGACGACTGTGGTCGTGGTTGGAGACTTATTGCAGCCCGGCGATGCATATTTGTCGCCTTCGCATCATTCCAGCAGCTGCTTGAGTGGCAGCAATCAATGCGGGTCACCTCGGTCGCCTTTTCGCCGGACTCTCGCTGGCTAGCGTCGGACTCGGACGATAATACTATTAAGGTCTGGGACCCGGCHFTGTATA…	1993
VP1G_06733	-	KN714731.1:64167-66167	GTAGTTGTAGAAATGCCCGGGAGAGTCCAGCTCCCCCTTTCCCCTTCCCACTTCCGCGGTTGTCGGGTGGGATCACGGCACATCATACTATAAATCTACATGACGACTGTGATCGCTACCATTGTATGTATGCATGGTCGGCTATGCACCTCTCATATCGTGTTCGCATATGTGGGAACGCCTCTTCGGAGTGCAGGCAGCTTATCTGTGGTTGGCAGCTTTGCCGTATCGAAGAATAATCAGCTGGAAGCGGGGTCTGTTGCCGGCTGATAGGCCGCAGCAGGCCTCGTATGTTTATACCGTTCCATTGAAAGCTGGCCTCGTTGCCGACAAAAGCTGGTGAACACCCAGGTAGCTGGAAGGAAGCTTGCAACGTTCCATGCATGTGTCCGGAAGAGC…	1993
VP1G_06739	-	KN714731.1:78601-80601	GTGAGTATCAACCTTGGCCTGAACGCTGATTGACTTATTCCAGCACGCTGACCGCCTTGTGAACAGTGATGCATATCCAGATCGATGAGGTGGATGAACTGGCCAGCGAGATTGTTACCCATGTCTTAGGCAACCAGAATACACACAATATCCGAGACCAGCATGGTGACCAGCTTGATGAGCTCATAGAAAACGTAGCCTCGGCGTGGTTTATGATGATATTTCGTGCCCTCGTTTTCAATCGCTCAGTTACGTTCATTGAGCCGAGACGACCAGGAGCTGGTGGGCGGCCCTACAACCTCATCCCCTCCCAGTGACTTTATAGCCAGATTCCAGTTCATATCAGCTAAGTGCGGAGGGAGTAAGACATTCTAGTTGACGTACATTATGCTACGATGA…	1993
VP1G_06754	-	KN714731.1:114050-116050	AGAATGCAGAGGTTCAGAGATTTGTGGAAGCGTACTAGAAAGGCATCATGACTGACACCAGGGGGCGGAACAAGTGGCGGTGATTCGGCTCGGCTGGTGCGGGTGAACATGATGGCGTTTGACAAAATTTGTGATCAAGCAGAAGTGTAATGCAAATTGACACTTTCTCCAAAGCTGGAATGATGCCTTGTGAATATTCAAGGATGTTTCCAAGTTCGTACTTATAGAAAGATTCATATCGAGGCCCTCTTGACGATGAGCTATAGCGTTCCTTCTCGGCGCCCTGATATTCTCAATGTCTGGCAGCCGGCCCCCAGCTTCCTTATTTGAAGCCAGATCAGTGGCTTCAGCGTTTGTCACAATCGACTGACCTCCCACGCCCCCCGCCCCCTCCTCCTT…	1993
VP1G_06800	-	KN714732.1:86444-88444	CATCCTGGTCCAGGTGCCACGATGGCTACTTCGTTCTCTTAGCCAAGGTGCCTCCAGTGACGCGTGTTGCGTATGAATTCCGAGAGGACAAGAAGAACGGTATCGCACCAGATCCCAGTCGCGTCAACCAACTTGCGCAACAGGCCGGGCGACTACATTCGGACTACCGTACCTGGTACGATGGCGCAGTCTCCGGGGGCGCTATCCTCCCGCCCATTGAGGTGCCCTCCCAAGATCCCAACTCCCCCTTCGATACCGTCCTCAAATTTTCCAACCCGTGGATCGGGTCGTTTTTCACGTGCTACTGGGCCACATTGATCATCCTCCAGGAAGCCTTGAACGAGTGCCAGGTCGGACAGGAACAACGCCCATACGACGAGAGCAACCAGGAGCTGGTGC…	1993
VP1G_11127	-	KN714732.1:102009-104009	AAGAAGGCGATCGTTATTTGTGGTATTCTGAACTAGACTGACACCTTCTCGCCAAACAACAGCTTTATAACATCATCGCCCAGAAGGAGTCGAAACTCAACCTCCHFCGACCAGCGCCGACTCGCACACGCAAGCAAGCGCGACAGCACGTCCATGAAGACCATCTCCCTGCTTGGAACCATCTTCCTGCCCGCCACCCTCCTGGCCTCCATCTTCAGCATGACGTTTTTCAACTTCCAGAATGGTGCGTCTGACGGTACCGGTATTATGAACCCATCCTGAACCCAAACTCTCTCACTTGATCTCCCTCCCGCCAGAGGATATCCCCATCCCCCCCATTCAGCCTTTCTTTCCACCTCAAAGCCTTACTAACAAACCAATTTTTGCAAATACATAGAC…	1993
VP1G_06815	-	KN714732.1:140340-142340	CTCCAAATTGTGAACTCAGGTCACTTGACGAGTGCACAGGGTGTCTGTACCGATACGGTACGATGATGTATTGATGATAATTTATGGCCGCCCATTATCATATGTCTAGGTGCTAGGAGAGCTTATATGGTATCCATGGATATACCTACCTAGGTAGGTAGGTACTTACCTACCTCCTCCTCAAGTATCGAAGTAGGTACCTAGGTACAGTCTGAGAACTCTCAGCTCATGAGATCTATTTTACCGCCTCAGGCAGCCCTTGACTATCTGGACTCTAGATCTCCAACCTAGATACTAGATATTATGATCATCACGCCGCCAGAAAAGATAAGGAGAGACCCTTGTGGCAAACAACTTGGGGGGTTGACGTGCCTAATAGCCAATGGCGTGGGAGCAGAT…	1993
VP1G_06866	-	KN714733.1:157263-159263	GCCGCTTCACGGGACACCAGCCTACCTTCAGCAATGGCTCAGCAGCTGGTGAGGGGCAGTACACATGGGGCGGCCGCTCCTCTCCTGCCCCGTCAGGTCCGCCACGACCTCCCAAGGAGCCTTTGGAGGACTCCGTGCCAACGACTACTACTCCGACCAGGAGCCGAATCTCCAATCTGGCTTACAAGCCCTCCGGCAGCCCCAAGCCTGAGAACCGGAACCTGCAGAATGCCCTCGCCGTTCCTGGCCGGAGGCCTHFGAGCCATGGGTTCAAAGAGCCCTGCGCCTGATGAGGATCGGAGGAGGAGGAAGAGAGGTACGCAATATTTTTGAAAACAGAAGCGAACGAACGGCTAACAGTGACCACAGACACCTTTGGCACCGTCACGTCGCAGGACT…	1993
VP1G_06880	-	KN714734.1:28657-30657	TTTTCAATCTACCTCGTTGCGAACTTGGCCCTCGCCTTGCAGAACAGCTATCCGGCGCTCATGGTACTCAGGTGTCTGCAATCTGCAGGAAGTTCGGCAACAATAGCTCTCAGTGCAGCCACAGTCGCAGATTTATGCACTCGAGCTGAAAGAGGGACATGGTTGGGCTACACCACCTTGGGCATCTCACTCGGCCCGGCCCTTGGCCCTGTCATTGGTGGCCTTTTGAATGAGTACCTAGGATGGCATTCCATATTTTGGTTCCTTATGATATTTAGTGGAATTGTCACTATCATCATGGTGATCATGCTCCCGGAHFTCCGTGGTTGGCAACGGCAGCGTCCCGCCGAAGAAATGGAACCGCAGCATCATGCAAGGGTTACGGGCTAGAAGAGGCAA…	1993
VP1G_06896	-	KN714734.1:81976-83976	GTCTCCTTTTTGGGCATCGTGGCCTCCTTGTCAATCATTTGCTTGTTGACAGCAACGATGTTGTCCTCGATGAGCTGTTGACCGACATCCTCCAGATGCTTCTTGGGGTCGAGCTTGCCAACGTAGCGGGTCTTGAGCTGGTCCTTGGTGAGCTCAGTTTCCTCCTTTACCCGCTTCTCATAACCATCAGCCAAGCTGACTAGTCTCTCCAATTTCTCCTTGTTACGGTCTCCCTCTAACCGGAAGTCCTCCATCTGCAGCGCCTCGGTCCACGGGTGCTTGTGAAGGTTCATCAACATGTTCTCCTCGAGAGCAGTCTTGCGGTAGTTGATGCCGATAGAGTAGTAGTGTCGGTTGAGGCCGTGGATCAGCGCTTGAATAGAGGGCTTGTTTAGGTGG…	1993
VP1G_06899	-	KN714734.1:88102-90102	NNNNNNNNNNNNNNNNNNNNNNNNNNNNNNNNNNNNNNNNNNNNNNNNNNNNNNNNNNNNNNNNNNNNNNNNNNNNNNNNNNNNNNNNNNNNNNNNNNNNNNNNNNNNNNNNNNNNNNNNNNNNNNNNNNNNNNNNNNNNNNNNNNNNNNNNNNNNNNNNNNNNNNNNNNNNNNNGGGGGGGGGGGGGTTGTGGGTGTTTCTATCGTGTGGGACCGCAGGACCGCAGCTGATGGTTTCTTGCTTCAGCTGGTTGTGGGCAAAGATGGGGAATTCTCCAATGCTACGCAATGCTATGCAGAAGACAACCTCAGCTGGAGGTGGCTGCTACTGTGTAGTATTGTTCGGCTTTGTGAAATTAGTCCGTGGTCAAACTTGAATATTGTCCTGAAAAGCAGCTG…	1993
VP1G_07020	-	KN714736.1:111018-113018	GGTGTCACAGAGACTAAGACGCCATTAAATCCACTGGCAACCCAGGACCCGGATTATAATCATCGTACTCCGCCACCCATACTCGATAGCAATGTGTTTCGGTGGCTGGCTGATGACGTGGTGTCGCTCAGGATATGCCAGCACACGTTCCATGCGCGATGCCTGACGACGTGGTTCATGACCGAGCGATACGATTGTCCGGTGTGCCGGGCTGTATACTGGGGAGTCGGATTGGATGAAAAGCCCAGAAGGGGAGGCGAGATGTCGGTTGTACCTGGCGGCGTCGAAATACCGGAGCATTTGCTGCGGCGGCAGCAGCCTCAAATGACTGTGGCAGTAAGCGCGGACGTCACCATTCCTCCGCCGGCGTATCAGCGTGAGCGGTCGTCGGCAGAGCAG…	1993
VP1G_07060	-	KN714737.1:81206-83206	TTCGAAGACGCTCGAATAAGCTGATGGAAAGTAGACAAGATGAGAAACTTTTTCTCTCTTCGGCAGGACAGAAGAAGCCGCGHFGTAGGCTGCGAGCCCAGCCACCCCCCTCTCCTCTTAAAAGTGCGATAAAGCTAAAGGGGACCGTTTAATATCATACGCGGCAAATTTTGAACGACTGATAAGGTTCGACGGGGTGGAAAATCAGTTTCGACTGCGACAATGTCCCAAGTCGGCGGATTATTATGCAGTCGTGTCGAGTGGCCGTGCTTGGAAGCTCTTGTCTCGTGATGACCTGGCGTCGGATCGATGTCACCCTTTCACGCGGACATATGGCGGAGAAGGGATAAGTATGTATTCCGTATTCTGTAGTGTAAGTATAATTAAGTCCCTGGACTC…	1993
VP1G_07089	-	KN714738.1:10363-12363	TTCATAGCTCAGTATTTCCACTAAGGCTGGTTTCCCTGACAGAAGTGCTTTCTATGCCCGCCCTGTGTGGTCTGCTACAATTGAACGGCCATTATGTTTTCCCCTCAGACCTAAAACTTCTGTCCTGCTAAGCTCCATCGAATCCAGGGTCGGTATTGCCGCATAGTGACTAACAGTAAGTGGGGTATGCACTATCATCAAGAATGTACTTCCCACATCTACTTTGCTTCTGCCAGCCCGCTTCCGGCACTTCATGACATGCGTACTCGAATATTAGACCGAGCTCAAGACGGGTCCAATGAATCGGAAATTGAGAGAACTTGAGCACCATCAAGTTATTGACGTATCAAGTACTGCATGTGTTAACACTTTAGACCCCGGGCTTTCATAGCAATTCCC…	1993
VP1G_07090	-	KN714738.1:11831-13831	CTTCGTCTCTGTGGGTGGAGCACTGGCCGAATGCTCCTGCTGCAGACTCTCCTTGCTCTTACTATGTGATACGCGTAGCTCGTCCGGACAGCACGTCCGGAATCGGTCTTTCAAGTCCCCHFCCATTGAAGTTGTAGGCTGGGTCCTCTAGAATGCTCGTCCATTTCCCGACGCCATATTTGTCGACTCCAAGTAGCAGGTCCTTGGTTTCTTCCTCGGACCATTTCCTTCTTGGTTTAGCAGCCTTCCTCTTTACCTTCGGCAATGCCTTGTCCGGCTCCGGCAAGGCTGTATGGTCTTGCATTGGCGGTGGGGCCACAACCTTCTCGCCCACCTCGGGTTCCGTATTATTAATGAGGGCGTTGTTAAACTCCCTGAAGGTGTTGATATTCGTAGCCG…	1985
VP1G_11205	-	KN714739.1:5181-7181	AGGCCTTGGGAGTTTTGATAATTGTTGCTGAAGCATGTTAGAGATACCCTTGGAACAAAAAAAAAGTATTGGTTGAGGTAGATAGCAAGCTGTATGTACGTATATACGAATCACTGTATTGAAAGTCACACAGGTCTACCTAGGTACATACCAAGGTAGGTACCTAGGTACCTCATTAGGTACCTACTTACGCTAAGGTAGGGTAAATACAGGCAATGGTGAGTCTGTGTTTCTTTATTTGCTTTAAGCTACTAAAGTACCGTCCTAGGTAGGCCCATGGCTGTGTTTACTATAGTAGAACATTCCCACACAGCACCGAGGTATCAAACCGGCTTACCTAATTCAAAAAAAACGTGGGGAAGCTTTGGGGAAACCACCTTGGGCAAACAGATTGTCGTC…	1993
VP1G_07286	-	KN714742.1:60730-62730	TAATACGGGGGCCAGAAGGAAGATGGATGTCGGCGACTAACACACCTCCTCACAACCGCCACCGCGGCACGGATCTTGCACCGATCGATCTGGCTGCAATGGCCCTGTAGGCGGTTGACCTTCAGACGAATCTTCCAGGGTTTTGCACCTCCGTGACAGATTGATCGACACTGAGTCTCAGTAAGGGGGTCAAATCAAGGAAAGGTTGGCGTGTTGGTGTCTGGTCGCTTTAGACAGGATCCGCCCATGGTCGGGAATCCTCCTCCCGACAATATGGATGTGAATATCAACGCTGTCCTGHFCAAGTGAACGACGGAAGCACGGTTATATCGGTCCCGCCCCGGCCTGGCCAGCCTGGTGAATAGCCACACGGGCTGGACGGGGCCATTTCAGGATATA…	1993
VP1G_11185	-	KN714742.1:61624-63624	TTGCTCGGCTAGGCTAGTCAAGTGCCTACGCCACAGCCACATAACTATTGCCCTTCGCTTCCCTGAGCGAGGACTACTATCAGTCGCCTATGGGTTGCGATTGGCCTGGCATGCTCACTGCACACGATGGACGGTCATCTGTAGAGGAATCACGGGTAACTGGGGGCTAGGGAAATCCAATGCTCGTACATATAGGGTAATTTGACTCTTTCAATAGCAATGCTCAGCTGTATGAGAGAGAGGCTGTACAAAAAGTTGTGTCACATGCGCCCGTACGCTGCGGCCTATATCGAGACGGCCTATCGCTTGTGCCATACAGGTGCTTTATATCGACCGCTGCGGAGGCCTCTTGACCTTCTCAGCACCAGCTAAACGGGGCCATTCTGACTCAACAGTAGC…	1993
VP1G_07290	-	KN714742.1:74246-76246	AGATGTTGCTCTCCCACTTCTCAACAATGAAACCGAGTTTCTCAACCAATGTTCTGACCTCATTGTCAGAAAGTTCGAAGTTGCCTGGATCAGCGATGCCTGTCGTGTTGTTGGGGTCATGCTCTCCGTCACCATCGTCATCCCGCCCGTGGTTTCCGGGAGCTCTGTCCTCAAAGTGCCACAAGHFTATTGATAAGAACTCCGCCGGGCTTGAGGCAATGAAAGATGGTCTGCAGGTAGCGGATGAGGTTAGGCGCGGTATCGAGGAAGAAGACGGATGCTACGGCATCATATAGGGCCTCGTGGTCTTCATCTGTGTACAAGCAAAGGAAATCTGCTGCGCACATCGACATGGCTCCCGCGTCCTCTGCGTTGGCCAGGACTGTGGCCGGGTGGATA…	1993
VP1G_07293	-	KN714742.1:80121-82121	CTTGCGAACTTGAACTTAAGCAACCAACGCCAACCAATCCAGACTCCAGGAGTTACGGTGTCTAGAAGACCTAGCTCCACGGTACCTATGCCACCGCTCAGCAGGGCTGCTACACCCGACCCAACGAGGACTGCCAGCTATGGAAGTGCATCAGCCCCACCACAAACCGCCATGAGATCGTCCACACCAAACCAGCCCGAGGTGTACATACTGAACTCGCCCCAAGGGCCTCGAGCCCTGCTGATCAACAACTTGTCAGACCTATACTACACTCCCGCAGCACGATACCCCATGGCTCCAATTGTGCCCAGCTTTAGTTCTCCATGGATACAGCCGCAGCCACAACCACGGTCCGGGCCATCGACCGATAACACCCATCAGGCCGGACAGCCGCAACCC…	1993
VP1G_07343	-	KN714743.1:107565-109565	CCGACCTGGAAAAGCGCGGTCTCATCAACCCCAGGGTCGGCCCCGAGCTATCACACTTCCCGTTCTATGAGGATGGTTCCACCATCTACAACGCCATCCGAGGGTTCATGACCTCGTTCATAGCGTCGTATTACCATTCCGACGCTGATGTCGGGGCCGACGCCGAGCTGCAGGCATGGGCCAAGGAGGCCAACGGGGCAGCAGAGGCCATCGACTTCCCGTCGAAGATCTCGTCCACCGAGACCATCATCGAGATCTTAACTCACATGGCCCACCTAGCCTCGACGGCCCACCACACCGTCAACACCAACGAGCTACTATCCATCTCCTCGACCCTGCCGTTCCACCCGCCGGCGCTGTACTCGCCCATCCCGACGACAAAGGGACTCGGAAGCAGCA…	1993
VP1G_07397	-	KN714745.1:31094-33094	TCCCCAGAGTGGATTTCGTCTCATAAACGCAAGGGTGCCAATATCGTGGTCATTCCGTGGTAAGTCTGGAATGATGCGTCGCGTTAAAATACCATTGTCTACCTACTAACTTATGCAAGTGACGTGACCAATGAGGTCGCCCTCAAGGCTGCACACAGAACTATTGTTGGCAATCTCCCGCCCATAGCTGGCGTCTTGCACGGAGCAATGGTCCTTCGCGACGTTCCAATACGCAACATGTCCTTTCAACAACTGACGGACGTAACCAGACCCAAGGTAGAGGGGTCCATATATCTTGACAGGATATTCTACGAAGAAAATCTTGATTTCTTCGTCCTGACCTCATCTATCACCTCTGTGATGGGCAACTGGGGCCAGGCACACTATGCGGCCGCAAAT…	1993
VP1G_07404	-	KN714745.1:55372-57372	GGCGGCATTGATGATATCCTGGGCCTTGTCACCATCGTCATCCACAACGGCGGCAAGCTCGTGCAGGCTATCGTTGGTGAGGGTCTTCTTGTTGCCGATGGTCAGGACCAGCTTGGCGTAGGTCGCGTTGTCCGACACAATCCTGACCAGCTCGGGGAAGTGCCAGCCGTACCACTCGCGCACGCGCATGCAGCCCTGGTTGATACCCTTGTCGAGCGCATCCAGCGTCGCGATGGCCTGGATGATGTGGTTGTCGTTCTTGTGGACGCTGAACTTTACCTTGGCGCGGGAGTAGGCGTGACCCATACCAAGCTGGGCGCGTCCCAGATCGCCATCCTGCAGACCCTTGAGGAGCTTCTCGGCGTGAACACGGATTCCGCGAAGCAAGTCGGCGACGAC…	1993
VP1G_07442	-	KN714746.1:26291-28291	GGTACATAACGCCCGCATCGACATTGGCCGGGGAGTTAATCTCGGGGTCGTCGAGGAGGAGTAGGATGGATCGCAGGACGGACTCGGCTCCTTGTAGAGGAGACCAACGCTCGGTGGCATCTTCACCGGACATCAAGTCCTCGCCCGCCTTGTGAAGGATGGAAATGCAGAGCTGGCCATCGGGATAGATGTTGGGGTGGAAAATGGGTCTTAGGAAACGGAACTTCGGAGGGGCATAAGGGTAGTCGTGGGGGAAGGTCATCTCAGCCTAGAGTGGTGCAATCACATCAGTATGGGCGGGCTTGATGGTTAGGGTGGCAAGAAATGCCTTTGTGAGGGGGTAAGAGAAATAACCAACCTTGAAGTAGCCCCCATTGAAGGCGCTATCGGGGTTGACGA…	1993
VP1G_07453	-	KN714746.1:61544-63544	GGAGCCCTCGACACAGCTGCCGCGGTAGTGCGCATTGCGAGGCGAAGACATTCCCGAGCCGGTGGGACATGTTCCTGGCCAGCCCATGAGAAATACTGGCGCTTGTGGATCATGGGCAGCATCGCGTGCACTTGTTCAAAGTACACCTCGTCTCTATCGCTTGCGTGTCAGTATATCAAAGACGCTTGGTTAAGATTCATGGTGAATGCATGATGAATGAAGCGGATACATACAAGTTCGCTCGCATCAAGTCCGAAGAATGAGATTCGTTCATTCCGCAAGCTGGAGTCAGCAGCGTGTGACTTGAACCACGCATGATGCTTGTGGTTGACACACTGGTAGATGGTGATGCCAAACAATCGTCGAATGTGAAGTTGGCGGCCAAGTCCAGGTCCGAAT…	1993
VP1G_07468	-	KN714746.1:123235-125235	GTCACTGGCCATACCGCTAAAGCCCACAGAGGGAATTGGAGGCCGTGCAGGAAGGCCAGGCGCTGCGGGAGGAAGGTTGCTTGGGCCACGGCCGAACCCGGCAGGTGGCATAGGAGGATGGGAAGGCGCGCCGTGGCTTGGGCTGAAGGGGAGAGGCATGCCGGGGCCTCCTGCCGCGACAGCAGCAGTTGGCGTGATGGGTGGAGCAAATCCGGAAGGCATGCCCAGCGCTGGCACACCGGGAGACGGAGATGGGCCGGGTGGTGGGATGACGGGCATCTCACCACCGTAGGGCGTAACAGGTGTAGGTGGAGCGGCCCCGGTTGTTGCCGCAGCAGCAGTGGCAGCGGAGGAAGGCGCGGACATGAGGAATGCTGGTGGAAGTGGCTGCTGTTCCGG…	1993
VP1G_07481	-	KN714747.1:26697-28697	GCAGCGGAACGACAGCTGTCATCTCGTGCAGGATGAGGAAGGCCACTACGTGTGAGAGGGGCGCATTGCGAAGCCGCGTGGTATATTTTTGCATGGAGGCGGGCAGCTGGGAGAGGATGCGATCGGCGCGGGATTGCTGTTTTTGGCTCGAGGTGTCGGTACTGTTCCACCGCCTCCCGGGTCGGGAGCGAAGCCTTGCTGCTCGGGGGGAGAAGGCTGTTGTCATTTTCAACGTTTTCGTCGGTGTCTGCHFAACCCCGGCGGAGGGAGGAGAGGAGGTGTTGTTTCCACATGGTGGGCGGTTCGACGGCCGGGTTGTTGTGTCGAGATGTGATTCCGAGACTTCGCAGAGTGAAAGGGAGGAAGTAAAGGGGTAAGTATGCGCAGTCCGCAGGTTCA…	1993
VP1G_07536	-	KN714748.1:69307-71307	GAACCAAGTGTAAGTCTTGGCCCCGTACTTGAAATTTTCCCTTGCCGTGATACTTTGTTGCTGACCCATTGCTGCCCTCCAGACTCTGGCGATCATCCCTCATCCTCGCGTTCGTCTGCTGCTATCTGATGTGGGCGATTACGTTCCTCGCCCAACTACACCCTTTGATCGAGCCGAHFCCTGAGGGAGAAGTTCCTGCACGAGTAGAAAGGGGAAAGATGGGCCCGAAGCCTTAAGAGCAGATGGGGGAAAAGCGGTCGACGAGTTGCAAAATTGTACAAGCACTTCTTGTTCTTCATCACGATTCACATTGCTGGCGTTGGGGATATACAGGATTCAGATTTTCGAGCTGCGAGGGTTCCGGTGCACTGTGGAATATGCATGGGAGACGAAAGCTTG…	1993
VP1G_07563	-	KN714749.1:26989-28989	GGCCTTGCCGGCCGCCACGGCGGGCACGTCGATGGTCAAGCTGCCCTTCTCCTGCAGCTCCTTGGCAAATGCCTCGCGCTGCTCCTGCGTCGCTGCCTCCACGGCGGCCTCGACAGCCTTACCATCCTTCTTGAAGGCGGGGCCGAACTGCTTCTTGTTGATCTCGATCGTCCACTCGTGCCTGACGATAGGTGTCTCCAGCTTCTGACGCACGACCAAAGGAGCACCGGTCTTCTCCTTGTGCACCGTGAGATCGTAGGCAGAACGGTCGGCACAGCCGACACACTCGATCCAGCCATACGAAGTGAGCAGCTCGGCGTCCCAGCAGTCGCAGGCGTAGTGGGCCATCTCGTTGGCCATGTGTTGCCTGAAGCGGACCTTGCTCATGTCCGCACCAAT…	1993
VP1G_07699	-	KN714752.1:100676-102676	TTGAGGTTTCCCTTCAGTGTTGCTCCGGACGTAGCATGTGTACGACTTCCGTTCGGCCACTTTTCTAATTGAGATTTCATACCATATCCAACAGATGGCTCTCCAGGCTTAGTGTGCGACAGCACAAGGAGGGATTCTCCAGGATGTCCCACAGGCTGTTGTTTAGGCTCGTATGGCGACAGTCCAGATTGTGAGGTCGCGTGAGTTCCGTTTGGTGCATAGGCATTCGGAAATTGCGTAGTGCCGTCAAAATCAAGTGCCATGGCTGATCCCGGAAGCGCAGGATTTTGAGGTGTGTTCTGAGCAGACCCCTACTCTGCCATGTCAACATCTTCCTCGCCGACCTGCTCGCCTTGATCCGCCCCGAACATATCCTCCATGGTGCCACCTTCAACACCA…	1993
VP1G_07729	-	KN714753.1:46607-48607	AGTGCCTCAGCGCATAGCTCTTGAGGTTAAGAGAGCCGGGCAGGTATTCCTGCACCAGCGTGCTCGAGTCTGGGTTGAAGTGTAACAGCCCGGGCGTGCGCACACTGCAGAACTGGTTGGTGGCCTGTGGCAACTTCTGTACGGCCTGGAGACACTCTTGTTCGAATCTCTAATGCCTCATAGGTTAGCACCTGAGCTGATCGCGGCCCGAGGCGAGAAGGTAAATGATCGAGTGGGCCTTACACAGCGCAGTGTGGACAGCTTCAGGGATGGATGCTGAGCGACGAAACCCTCGCCGTGCTTCACGACCACGTCTGATGTTCCATCGTCAAGTGGCTTCACTAGTGTCGCCTTGAATATAAAGTTCGCGGTCCCGCCGGTCAGGGGGACCAGTGAGCT…	1993
VP1G_07781	-	KN714754.1:55837-57837	AGCAGGGCTGACCGGTACTTGCACAGGGCTGGGGGAGGAHFTGTGGTGGCATATTTGAGTGCCTGAAGGTTACCTAGGTACTTACATAGAATACGGGACAGGCCAAATACAAGGCTGTCTGTGACTGCAACTCTGGCGTGAGACAGCGGGTATGGTAAAGGTTCATGCCGGTAGAAGAGGTAATAAGGGCAATGTAACATTTAACCTTCCATTCTTGTTGGCTTGTTGCAGCCCAACTAATATGCATACTACACCTAAATAGTAGGTAACTTGCACTGGTTTGCACACCCCTCTTTCTCGGTTCATCAGCCATGTTCTTATTTCGGAATTCAGGTACAAGACTGTTGGTTGGTGTAGGGATATGCAAGCACTACGGTAGCACGGTAGGTCGTTTTATGC…	1993
VP1G_07825	-	KN714755.1:61070-63070	AGCAAGATTGTCGCGGTGAATGCAGGAGCGCGGGGCACTCAGCCACTTCCAAGGTTTGCTGCAGTGGTCTTCTGGGTAACCTGACACTCTAGCCAGAHFCTGTCGAGGTGGCTATCCTGAAGTTGAGATGAATTGATGAAGAATCCGTGCTGAAGAAAGCAATTCTTGACCGTGGTTTATTTTTATGTATGTACACGATAAGTGCCCAGGTGGGTGCTGCTTGGGCCGCAGCGAGTCACAAGCAGTAAACCTAAAGGTCTCTCTCCACTCACACTGGCATGCCGTTAGGTATATCTCTCCTACCACAACACACACATCGTCGGCGTCGTTGTGTAATCGGGATTATCGGGATGAGCAAATCAGAAGCGCGAAAGCGCGAAGAGATCGACCGCTAAGGAC…	1993
VP1G_07867	-	KN714756.1:69410-71410	GACGGAGAACTTCATGCGTTGGAGTATATTGCGAGGGGCAGCTGAGGGGATCTGCACGTGCTGCGTTTCGGGAGTCGGGGCCAGTACATCCGTCACGGCGCCCACCAGAAGGCGGACGAGGGTGCTTGCCGTGCAAATGATTGAGACATGGGTCGCGACTGAGGTTGCTGAGCCGATATCAATGGCAGTCGGGGGACTGAGTGTCTTGATCACCGTGCCCATGTTGTTAATGAATGCTTCGCCAGGTCCGATCACGAAGAAGAAACCAAGGGCGAAGAACCACATGGTGTAATCCCCTAGGAAGCGCCTGGTCTCAGCGTTGAGTACCCAGTTCTTCTTGAACCTGGCGTCATCCGCGGTATCCTTGGCCGGATCCATAAGCCGAGCGTCCTCTTCATC…	1993
VP1G_07869	-	KN714756.1:74273-76273	GATTTACACTGTCGCTATGGAAGCTGCTCCGGCGGCTCTGCGGACCGCGATCACGGAGAGGCAACGAAATGCCAACCGAGAGTTCACGCCTGTCATTCAAGAAGCTATGCAGCATGCTTACGATGTTTGCACGGCAGAGCGGGGTGAGTATTTTCAAGATTTTCCTGGCGACTATAAGCTCTACGTGCTGACCAATGCCTTTATTCAAGGTCCCGGTTCTTATGCACGGATGAAGACTGCCATGCAGTCGCACGTGGATACCGCACGGCACACCATGTTCGCGCAGGCCTGCAATACCGTGAAAAATGATCTCGAAGAGATGTGTAAGGATGTTGGAAAAGCGATGATGGTTCTCGTGGATGACTTGTTCGTCAAGTTGGAGAAGGACTACCTCGCTGT…	1993
VP1G_07876	-	KN714756.1:99631-101631	AAATTATCTCAAGCCTATGATCAAGCGCGGGATGGAGGAGTACTCGCAGAACAAGGGGGTCTCTGCTGGACCGCAAACAATCATGTCACTCGCGATCAAGTCATACGTCGATGAAGTGCAGTCAGCTGGCACCGACAAGTCCGTAGCAGCTGGCGTCGATCCAAGGTTCCTTGATATGGCGATCAGCCAGCTGAAGATATTTATGCTGGCCGGACACGACACGACGGCATCGACTCTGTGTTTCGCATACCACCTGCTCAACAAGAATCCCAGGCCACTGGAGCTCATTCGAGCGGAGCACGACGAAGTCCTCGGGAAAGATACATCCTCGGCGAGGAACGCGATTACCGCCAACCCACAGCTACTAAACAAGCTACCCTATACATCTGCTGTGATCAA…	1993
VP1G_07904	-	KN714757.1:55724-57724	CTGGCAGCGAGCCGGGCTAHFGCTGCAAAAACAACACAGCCTCTTGGTAAGGAAGTACACTGTGCTTCGGTCCTCTCTCTTGGACATGACAACGTCCAACACAAAATCACCACAACTTTCGGTGACATCAAGGATGGGGAGTACTCCAGATTCCTCGGACGCAGAAGTGTCGGCGATCGTACGGGGTGGAGACCCGCCCAGCCCTATACGGAAGAGGTCATCTCGTGGTCGAGGGTTCTCGGATCCCGAGTCGTTCATTGAGGGAACGAGGTTCAATGTCACTCCACCACTGGATACGATCACAGCAAGTTCTTCATTCAACACGGTACTCCACCATCCATCGACACCGACTGGAGTTTCGGGTTCTTCTTCCGGAGCGGACAAGAGCCCCCCTACTGA…	1993
VP1G_08059	-	KN714761.1:9086-11086	GAGGCTGTATCGTGGCTGCGAAAGGCCGCCGAGTGCGCCGGTGTTGAGATTGCAGAAGACGAGAGCAACGCGAAGGGTGGCCAGCACGTAGATGTGACGCAACGCAAGACGCGTAAAGCGCAGTTAGCCCTGAGCATCTATGAGCTCGGTGTGAGCCACATGAACGGATGGGGAATTGAGCAGGATAAGGCACTCGCCCTGCGTTGCTTTGAGATCGCCGGAAGTGAGTTAAACCAACCCCATTGACACTTTGAAGTACAGTTAGCTAACCATCTTGCAGGTTGGGGCGATGTTGATGCTCTTGCCGAGGCCGGCTTCTGTTACGCCAAAGGAATTGGCTGCAAGAAGAACTTGAAGAAGGCGGCCAAGTTTTACCGCCAGGCCGAGGCTAAGGGTATG…	1993
VP1G_11236	-	KN714762.1:56270-58270	CCATATATCCACTCGTTATCTAAAACATTTGATATCCTCCACTCATGTTGACACACTGGCCCGTGAGCCAACTCGCCGCCGGTGAAGCCACCAAAGCCACCATGTTGGCGATCTCCTCCACCGAACCAAACCGATTCTCCAGGGGCGTCCTGATCCTCTGCGCCTCCTTGACAGACTCTGGGACATTGTCAAGCATATCCGAAGGCACGGGTCCAGGAGAGATCACGTTGACTGTCGTCCCGTTGCCACCCAACTCCAAGGCCCAGGTGCGAGTCAGACCTTCAATGGCGCTCTTGGAGGAACTGTACAGACTACTCCTCGGGATCGCGTCTCTCGCCGCAGTGGAGGACAAGTTGATGATCCGGCCTTTGGGTTGGAGGTAGGGAAGGACCGCCTGGG…	1993
VP1G_08118	-	KN714762.1:105488-107488	AGATAATAGCACCTGCAGTCAGHFTGATGAAGCCCAAACGTGTGGCTCGAGTTCGACGATTCGGTGGTGTAATCAACAGCAGGTAGAATCAAAAGGTGCTATTTGGGAGATCTCCGTATCCGGGGTGTCGCATGCGTACTCGAGGATGTTTGCTCTGGGCGGACACACACGGCGACGACCTAGGCGGCGGCCGAGCCAGAGGAGTGATTGTCATTGCTAGATACAGCTGGAACGAAGCTGTTGAGGAGCTTTGCGAGACTGAGACGCACAATGTTGTTGAAAGATGTGTGGATGAAGGAGATGTCGCGAAGTTCGAGGGAGGAGTTGTCAAATATCAGGCTAACTACATCCGCCATCGTGTAGCGGGCTGTCCCGCTGGCTTTTAGCAGGGATGACGCA…	1993
VP1G_08162	-	KN714763.1:105071-107071	AAGGAGGATGCGATCAACGACGTAATAGAGGATTATGGAATGGAGGGCAAGCACATTGTCAGCAGATTGTCCGCCGAACACGAGAAGGAGAGAAAGCGGCTTGCAAAGCAGTACGAGCAGTGCCGGCTTAACTATATACAGGCCTGCTTGGAGGCCCGTCATCGTACTGAGTCGACATTGAATGACCTGATGTCGGAGGATCTGAGCCAGATCATGACAAGAGTGGGCAAAGACCCTGCCGTTGGTCGTCTAAAGAGGCTTCAGAAGGCCATCCAGAGGCCTTCTTGATTGGTATATATGTGTTGTTGGCAAAAGCCGCCTTGTCCAACTAGGGCAGATACGGGCTATCGCTGTGCACACGGTTCGGTTGATCGGCGTTGGAAACTGGACTTTTTGCTG…	1993
VP1G_08196	-	KN714764.1:59383-61383	TGTATGGATGGATGGATAGATGGATAAGATGGTCAGATGGATAAGATGGATGGATGATTGGTTGGAAGGATGTGTTCGGTTACTACACTTCTACAATATCTCTCAATCTCGTAACTGGGCTTTCCTGGCCTGACCGGCTCGTGATAAAAAGGGCTGGAAGGTACTTAACCCTAGGCATGCTAGTAATGCTAAGAATATGAGGCTAGCAGGCTACGTAGGTTGGTAGGCTTGTACTGTGTAGACAAGTCAGGCAGGGCTGGCAAGCAATCAAGTCCAGGTAGTAAGTAGGGCAGGGAGCGTTGGAGGATTTCGTCCCGAGGTCCAACGCAGTCATCCAACGACGTAAAAGTGGTTTGAATGATTACCAAATACAAAGGGATGGTTTTTTTGGGGGGGGGG…	1993
VP1G_11243	-	KN714768.1:23005-25005	TTTCGCTTACCAGTTTCTTTGCCCGAGGGGTTGATGACTTAAACTTGCCTCGTAGTGATCCACAAACTTCGAGCTCCTCATGTCTGTCATGTCGGGGAATGTGAGTTCGCTCGTGCCAGCAGAGGACTGAACGGCCCAGTGTTCTGCATCATCCAACAAGGCGTCCACGGAAGGTTGACTTCGCTAGCCGTGGTCAAATCCATATGTTCGAGCCAGAATGTGTGTATGTGGTCACTGTATTTGGTCAGTCTCATCGTCTGGAATGACCCTGCGGACTTCCTTTGCGAGTGACTGGTCGCCTTGGCCCACCACGCGACGGGGTCTGTGATCGTGGACTTCACCTTCACCTTTGACCACTGTAGAGATGATGTGGAGGAATCTGTGGTTCAAGCCTCTGAG…	1993
VP1G_08368	-	KN714769.1:66956-68956	TATATGATGTTTCCCGAAGTGCGTCAAGGTTGTATACGAGAGTGGAGATGGACCACTGTGGCGCCATATAAAAGAAATTCTGAGCTACCCAGCGTGGGGCTGAACAGCACCTGGGGTAAAGATAGATTAGATGGCGATTTTCTGTGCTTGTAAATAACGTCCCCAATCACACGAATAAACTGTTGAGCCTGGATCATGACTCCCAAGGCGCTCAGGCGGGCATACTCCTGAAATGCACAGACAACCAAGTATAGTTTATAGAGATTAAGGCGCAAGATCTTCGTCTGTGCTGAAGAGGGTGAGGTGCTCTTCAAGAAAACCAAACTGCGAGTGAAGAGCGAGCTTGTATGTTGAGACACAAGCTTGCTATACATACCCTTTATAAGTGATGCATTGGAT…	1993
VP1G_08403	-	KN714770.1:75030-77030	TATTAATGCATATATCACCAGTTGACATCCAACGCGGCTGCTGGGGGAAGAATTCGTACGCCAATATAGGTATTAGAACAGAAGCAAGGCGAGGCTAGGACCGCCACAGCCCCTGAGTCAAAAAGCAAAAGCTGGCCCTAAATGGTCCAATGATTTCATTGTCACATCGCCTGTTCGACGCTATTTTGCTTATAGCAAAGTGTCAGTGGCTTTCCGTCGGTGCTTGCCGTCTGTCAATCGAGACATATCAACTGTCACTTCACTTGAACCTGTCAACATGACGGCGGGTCCCGGGGGCGGTGAGATCGGTTAGGTCGGTTACAGGTCTATCAACTTATCGATATAATGATCATTTTTGTGTGATCTCTCTTCATATGTGATATGGGATTTTATTACGAA…	1993
VP1G_08434	-	KN714771.1:99707-101707	GATTTAGCTCCGTGGTCTTGGTGATGGCGCTGTAGTACTTCGGGTCGCCAGCCAGTTTGTGATAGCCTCGTACACTTGAGCAACAATGTCCCGCGGGTGGAAAGGCGTAGCACAACGCGCTTCTCTACCTCGAGACCATTCCTGGGACTTACTCCGCTGCACACAGAAGAAAGTCCACCGGTATCCGGTTCTCGGTGTTGAACCGAGCGTAGAGCATATCACTCAGCTCAATCGCCTTGCCCGCCAAAATACCCCTCTCTCGCTGGAGGTCATGTGCAGCCAGCAGTCCGCCTAGGTATCAGATGTTAATCCTCAGGTCTCCAAGACATGAACCCGTTCGGACGTCGACTACCCGAATTAGAACCCGACAGATGCACCCACGGCAAGGCCAAGCTTCTC…	1993
VP1G_11231	-	KN714772.1:1211-3211	AGCCACGAGAGGAATGGGATTTGGGGGGCTGGGGGGGGAGGGGGTAAATATCTACATATACATATTTCCAGATCTCATGATCAAGCGAAGAGATCTTGTGTTTTCTTTTCTTGGCGATGCTACCTCGTCATTTTGGGTATTTTCGGGTCCCCCCTGACGATGATCATTTACTATCATAGTAATTCCAACGCGGCAAAGACGACAAACGCTCGGATGCTTTGCCGAGTCAAGATTGCGGTCGGTGTTTATTGCAGCTCCAGCAGCTCCAGCAGCCGCCGTATCCAGCTGCACACTGCAGATTGCAGACGAGCGTCTCGCCAACAGATGGCCCTCCCAGCCGGATCCGATGTTTCTATGTATGTATGTATGCATATGTATATGTATATTTATATGTACGTG…	1993
VP1G_08499	-	KN714773.1:70363-72363	GGTCCCCATGGTTGTTAGAAGATATACATCCAGCCTGTGGCACTCCTTGTTCCCCGCGCACAAGTTCCATAATATCATATCGCTCGCATCTGCTGGTATATTACACATTGTTTGTGAAACCTGTAGATTGGACGAACCCACTCCAACGAGCTCTTAGTGGCAGCATTCTCAGACAAGGAGTGAAGGAAGATATTGCTCTACGGGGTTTTACTTTCCAACGCCGCCTCGAAGACGCACCGTACCGAACCAAACCAATCTTTTATAGGTTCGTTTTCCTGGTAGGAGTGTCGGGAGACGGCTTCTCCGGGACCCCGCTCGGATTGACTATGTGCTGGTTGCTTACGTCACGAGATATTATATATATATCTCCTCGGAGCCCACGTTGTTGACTCTTTGCGA…	1993
VP1G_08548	-	KN714775.1:5612-7612	AACATTGAAGACTCGAGCACTTATATTCTCTATCATCTGTAACTAAACGACCAATAATATCTCATTATATGTTGTGGGGAAATAGTATCATATATTTGTGTTATGCCTTGGAGCCAGCAGTTGGCAGAAAGGAAACATGGCACTGATGTTCCTAGCAATAATTCCACTCTTGAGTCTCTCACCAAAGATCTTAACACGGGGGCTATTCCTGTGGTTGAAGTAGTTTCTCAATCAAGGATTCTTATGTAGTTATAGAATGATGGATGTGGAAGCGGCCCCATCTTCCGACTGCCCGATATTTCAGAGACTTGGTTCAATGTCCCGTTTCCAGCTGTTTTGGAGAGATGCCTATCCTTACTTTGTAGGTCTCGGGCAAGCCTCACGATGACTTAGGTTCAG…	1993
VP1G_08591	-	KN714776.1:42732-44732	ATGGTCCATGGCGCACCTAAGGTTATGCAACATTGGAGGATCCTGATTGGCAAGTGCAGCACCGCCATTCATAATACAGAGATGCTCAAGAAGCGTTTGTCCATCATCAAGCTTAAGGAGCCAGGCATAAGGACACACGGCGGCTTCTGGGCTCTCTGCAACAACTTCATCGATGCATGGGCCGAGTTGGGAAAGATGGTGAAGGACATCGCAACTGGGGTGCCTGAAGTGCAACTGCCGCATGATACTCGACAGCGCCTTCGCCCCATACAGCACAGTGTCCAGGAAACTTGTGCCCTAATTCAAGCGTCACCTTGGGCCGACGCCCTCCGCGGACACAGCTACCCGAACTCGGCGTCTAGCTCTTTCGGTGGCTCGTCCTCGCAGAACCAGGTTCTT…	1993
VP1G_08628	-	KN714777.1:53715-55715	GGCACATCACCCAGAGGGCCGGACCGAGATTCCATGTATTGTTTCACCATCGCCTCGAGGACAGCTGAGTCTCGCACAACGTCTCTTGTAATCTGTCCGTCGGCCACTTCGAATGAAACTGGGGCAAAGACATGGTCTTGCAAGTTCTCGCCAACCCCTGGATTGTCGACCACAACTTCCACGTCGTGTTTCTCCAGCAAGAGCCGTGATCCAATTCCAGACCGCTCCAGAATAACAGGAGTATGCAGAGCGCCAGCTGCCAAGATAACTTCCTTGCCATAAATCGCGACTGTGTTGCCGTCCCCAGTCCTGACCTGGACGCCCTTCGCTTCTACCACACCGGCATGTGACCGTTCCAGGATTATCTTGTCGACATATGCGTCGGTGATTAGGCTTACG…	1993
VP1G_08661	-	KN714778.1:50814-52814	TCGGGTGAAGGGCTTGTAGGTCCAGTTCCGCTCTGGATTCCACATCTTGAGTGGTCCTTGCATCGTGACGGTTGTTGTGTTTGTGGTTGTATGTGGTTGGTGTATTTCGTGGAGAGTCTTGGTAAATAATCGTTATGTCGCTCTCTCACTTTTGGTCTTTCCTTGACCTTGGTGGTGTTGCTATTGTCGAGGCTGACTGGGCAGCTGTCGCAAGGCCTCTTCACATTGGAATTCTCACGGTGTGATTTGGATGGGCGTAAATTGTCGGAGAATATTAAATAGATCGAATCCTCCAGACTCGGGGATATCGTCGGCGGTGTGAAGTTTGGAGTTTGAAAGATGTACACAGGGACACTCGTCCGCTCACTCACTCATTCACTCACTCAATCATTCATTCAA…	1993
VP1G_08696	-	KN714779.1:61464-63464	CAGAGAACGTACGCTGGCAACACACCGTTCCTTTCCATGCGTGTGGTAGACAGAAAACGGCCCATGCATCTGTAGCCAGAAGATGCGACAACAAGAAACATTCTTAGAATCGGGGCAGTCAAATCCCTCCTCTGCTTCGCCTAGCGGTTTCATTCGGCCTCTGGCCAGAACGCCTTCTCAGCAGCAACCACCTCCTTCCAAACCTTTTCTGTCCTCTCTATCAGCGAGGCCTTCACATCGCCTCCCCCAACACTCAGCGTCTCCTCAACAGCTCCATCAATAATTCCCCCAAGCTGGTCTACAAAAGCCGTGAACTCGCTGTTGCCCCAGTTCGGAATAAACTCCTTCCTCAGAGCACCGCCATCTGCATCCTCCGCCCCCTCCGCAACGCCAGCTTGC…	1993
VP1G_11329	-	KN714781.1:45427-47427	GCGGCTGCGGCTGCAAAGGCTATAGGGATATAGGCCGGGCCAATGGTCTTGTACCATAACGATTGGCTTGCCGAGGTCTGTCCACGGAATGTCCCGTCTGCGTAGATGGCCTCGTTGACGACGTCCCAGGCGTAGCATTTGCCCTTGAAGTGAGTTACCACGTTGGTGATGTGGTTTACCATGATGCTGATCAATGTCGCGTTGTCAAAGTTGCCGTTAGTAATCCAAGTAGGCAGACTTTGGTACCAGACGAGGTTGTGACACCGCATAATCACTAGAGAATGGGATGTTAGTAATCTTTCCCTTTTCTCACAAGATAATGAATATGAAACAGAATACGTACTGCCGTTGTTAAGAGCCTGATTTACTATACGGTCGGCGAGGTCATAACTGAATGTG…	1993
VP1G_08805	-	KN714782.1:86289-88289	CAATGGTAGGCCATCGTCTCTAACACGTCATGTAGGTCGTCACTGACAGCAAAATTGCACAGGCTACTATTCTGGGCCCACTCCGATGTCGACACATGCATCTTCTGCGTCTCTGGGACGCCTGCCATATGCGAACGGAAGGCAAGCCCGGGTACCAGTACCCGTACCAACACCAGCACCGGCATCAGCCTCAGCACCAGTGCCGGGATTGCGACCAAGCGGCAAAGGCGATGCAGGGATGGATGGCATAAGTGCCCTCCTACAAGCGGACAAGATTGTGGACCGCCGTTCAGGATAAGAGGGTCAGATCGATCATCAGGCCTATTTTTCCGACGAAGTTAAGCTAGAATGGCCAGGTATCGTGGAAGACAGATGCTACGGACTTTCTGAGGACAGAAC…	1993
VP1G_08815	-	KN714783.1:30152-32152	TTCTGGTTAACGAGGCCGACCTTCCTGCAGATGTTCAAGGATCTGATCAGGTGCAAGAGGCCCGCGAAAAGCTTCAGGTTTTGGGGAAGCCGGCTGTGAACCTCATTGCTAAATACTTGAAGCTCCTTTGGTCTCATTGCCTGGACAGAATTAAGGTCGCAGAGGGAGAAGAGACCGTGATCACTTCTCGCTTTCACGTCGTGATCACTCTGCCGGCCATCTGGCCCAATTATGCTCGTGATCGAATGAGACAGGCTGTTGAGAAGGCCGGAATCATGATACCACCTGGTCTAGGTGTTGGAAAGACAACACTTGACTTTGTCTCAGAGCCGGAGGCTGCCGCCCTCGCAACGTTGTCAGGCGTTGATGGTCACCACAATATTCAGGCGAGTTCTCCTC…	1993
VP1G_08915	-	KN714786.1:33824-35824	TCCATCTTCCTAATCGACGGCAAGACAGGCGACATAATCTGGACCCTAGGCGGCAAACTCAACGACTTCATCGAGCTCGACCCGGCCGAGGGCGCCGACCCCCTCGCCCCGCTGCTCTCCATGGGCTGGCAGCACCACGCCATGTTCCTGCCGGGCACCAACGACACCGAGATGACCCTCTTCGACAACCACGTCAAGTTCACGGCCCACGGCGTATGCAAGTCAGACTGCTCGCGCGGGCTGCGCATCGCCATCGACGACAAGGCCTCGCCCCGCACAGTGCAGCTCCTACGGGAGTACCAGCACCCGTCGCGGCTCCAGGCCCAGAGCCAGGGGAGCGTCCAGGCGTTGTTCACCGAGAGCGGGGTGGCGGATAACATCTTTATAGGGTGGGGGCGG…	1993
VP1G_08925	-	KN714786.1:63406-65406	TGAATCTGTCGAAACGCTGACGCTGCAGGTGTTGTTCTCATGAGCACTGCGTAAGCGCCAACAGAAGCGCATGCGGCGTTACTCTGAATGCGCGTGAAAAAGAGGGGGAAATTCTAGACCGTAAACACCACATGTGTTGTGAGAATGCTCCACGAGAAAGAGAAAGGGAAAAAGAAAAAGAAGGAAGGCGGCCGCCGTCTCTTTAGGTGCCGCACGCCHFAAAAGAAAGACAGACCATTGTGCCAAACTTGGCACCAGATGAAAGAAAACGGGCCCCGTTGTTCTGGATCTCCCCCTTTGAAATGGGCTGGCCAGGCTGGCTGGGCTGCGGTAGTACTACAGCAGTAGACTATAGTAGTAGTAGAACACTAATGTATATTGCTGGGTACGGTGATGGAT…	1993
VP1G_08939	-	KN714787.1:15553-17553	GCTGCGGAATAAGGTATCCGCTCGAGCTTTCCGATCCAGAAGAAAGGGTAGGTCTTGTCAAACACACGCCCCGTTCGTGAGGATGCCATGCTGATCAACAAAAATCACAGAATATATCACACAGCTCGAGTCCGAGATTGCCAACAAGGTCACCGAGAATGGCGACTTGCGGGCTCAGAACCGGGCCCTCGTCGATGAAAACAAGCGTCTGTCAGACTTGACCCGCATGCTGCTTTCCTCGCCTTCGTTTTCCGACTTCCTCGAGCGCCTCAGTTCCAACCCGGCTCAGATCTCCCAGTCTGCACCTCAGGTCGACCAGAGACAAGACGCCCGACAGCCTCCCAAGGACGTGAGCCCGTACGCCAACCAGCACATCCAGCGCCAACAGATTGGCATGAC…	1993
VP1G_08985	-	KN714788.1:56991-58991	AAGTACCAGCTCGTGCAGAAGAHFTGCCGCTACCGATGCGGCCTACGGCATGTTGGCGGCGATACAGGTGGGAAGGCTCAAGGACGAGGGCAAGGCGACGCCTGATATGATCAGTATGATTAAGAGGCAGAACTGCGACCGGGCGTTGGTGAACGCAAGGGCGTTGCAGGAGATATTCGGGGGTAATGCCGTTAGTGATGAGTATGGTATTGGGAGACACGTTGCGAACCTATTTGTTACGCAGACTTATGAAGGGCAGAGTGATATTCATAGTAAGTTGACCCCGTGGGGGTTTGTGTCTGGTTACTGTGATACTAACGCTTGGCTTGTCCTGTAGGTCTGATACTTGGGAGGGCTATAACTGGTATCCAGGCATTTGTATAAGCGCATGGAGTTCTA…	1993
VP1G_09142	-	KN714795.1:61057-63057	GTGACGTGTTCGCCTCCACCCCGACAGATCCAATACAAATTGCTTGCAACATTCGTTTCTATCTTACAGAAAACTTACCGATAGTACTGTCCCACCCCCGTACCAATACACCATGGGGGATAAAGGCTTGCTTACCGACGACTATGTTGCTGATCTCCTGGCAAAGGAGGCCAAGGACTGCTCCTTGAAATATTCCACAATGGGTATGGAGGCGTACACATCATCAGCGGCGCCGTCCTCCAGGTGCGCAAATCTTCATCAATCTCGCCTCTCTCTGCTACTCTTGGCCAACATGCTTTCACTTCAGGCCCGCGAACAAGGCTAAGCCCAACACACGATTCCTACGCAACATCATCAAGGGCACCGAGCACCACAACAAAACACTCCTAGCCAAAGAGC…	1993
VP1G_09207	-	KN714798.1:32828-34828	CTGGCGACGCAAATCTTCTCGACCATTCTAGGTTGACTTTGTCTAGCCGGTAAGTATTCCCCAGATAATGAGATCCCCGTTATGACTTTTTCCATACCCAGATACTGGTTGCAATTATTAGTTGTAGGATACGATAGAACACAGGCACAGAATAATTCGTACATGTCTGGCGAACACTTTGCCATGAATGCCAAGAAACGTTTCGTGAAATACTAAATCTACATAAAGTTCAGCAGAAGGGTGTTGTGTGGGTTTAGACCCTCAATTCTGGCGGTCTGACACCCAACTGGAACCCGGCTATCCGAGTCGTCCTACCGACAGACATCCCGTTGTCTTACTGATAACACAGTGAAACAACATGGGGTGATGCATATATAAATATAAATATATATATACATC…	1993
VP1G_09213	-	KN714798.1:46447-48447	GTCAACTGGCGTGGAGGGGCAGACATCCTGACATCCCGAGGCCGACGGGGTGTTAATGGGGAAGAAGGGTCCGGTCCCACTCACTGATAAGTACCTAGATACATACCTAGGTACTTCGTACACCATAGCCTTATCTCATTACAAGCCACGTCTTAACGCCACAAATGACGTCGCCTGTATCACTTATATGTCTCCAGCAGCCTGATCAACGAATGATCAGGAGCACATAGTCACACTTCATACAGCTTCACCTCAAAATAACATACCTTTATACCCGCCACATTTCTTCTCTCCCTCTCAAGCCTGGGATTTATACTTCCGATTCATCAGAATGTCGACAGGACCACCTCCAAACTATTGTAAGCCAAGGTAATTGGTGGCCTATTCGAGGATGTGACT…	1993
VP1G_09244	-	KN714799.1:75992-77992	AGATACGTGTCGTCAGACAGAGGTTTCTTCTTCTTGACAGGCCAAGGGTCGTGATAGTCGTAHFACGGCTTCAGGCCCCTTCTTGGTTGTCTTGACGTAGTAGTTGTCTAGAGCGTTCTTGGGGGGCAGCTTGGACAAGTTGTCGTAAGGTGCAGCAGCTTTAGCCCACTTAGCCTCCTTCTTGGCGAATTCAGGGTCGATGAGGTCTGCGGGAAAATTGAAATCAGAGTCCATTTTTGGATCTGTCTGGTTGTGTGATGCAAATGGAAGTGGAAGGTTGAAGTTTGTTGCAATATCGTAAAGCAGCCGTACGCGATTGAGTACAGCGTTGTTGGTGTCGTTGCAATTGATTGAGATCGATGGTTACAGAACGGTTGAATCTCACCTCAAGCAGGACGG…	1993
VP1G_09271	-	KN714800.1:68707-70707	AGCACAATAGCATCACTGAGTATGTCTCCTTTGCAATGTAGAATATTGGGTTCTTTAATTCGTTTCCTCGTCGAAGTAAATACACACGCTCCTGTAGCATTGCTTCCCTACACCCTGCTATACCTTGGTTCTGGGAGAGGGACCAAGCACAACAGTAGCCTTCGTGGTGCCTCTCGACAACATGACTATACGCCCCTCCGGGCGCAGCACAGACAGACCCTCTATGATGACTTTGCGTCCTCGTACTTGGCATGCGGCTGGTATGGGATAGGCGCATGCGCGTAGATCTGTTGTGACCGCAGGTGTACGGGGATGTTGCCCGCGGCGTCTGGGATGGTCTTCTCCAGTTTCTGTTGTTCTCCTGCTGGTCAGTATCTACCGGGGAAACTCATGCCTCGA…	1993
VP1G_09275	-	KN714801.1:1164-3164	CGGCAACGACAGCTTCGGATCTTCTGGCCGCAACACGGACAGTGGCCTCGGGTCTGATTCCTACGGGAGCGGTGGCAACCAGAGCTCCTCGTATGGCGGCAGCGGCAACGACAACTACGGCAGCAGTGGGAACACGGGCAGCAGCGGCGGTGGTAGCAAGCTTGGAAAGTTCATGGAGAAGGCTGGCGACGTGCTCAAGAACGAGAAGCTGGAGCAGAAGGGCAGGGAGAAGAACGAGGGCGGTCAATACGGATCTGGCTCGAATGAGTACTAGGCTTGCCCACTTTGACAGGGCTCTAGTCGGGCTGTGGGATTGATGTTATAATTGTATTGCGATGCAGTTACTCTTCTCGCCTGGAATTGTTGATTTGGCCATGTCCGAACATGTTCTTGTAGCTC…	1993
VP1G_09331	-	KN714803.1:31194-33194	GCTGTGGATCCGCHFAGCTCAGGGAACGAGATGGCGGCCATGGAAGCTCAGCTGAGGAGTAATCAGTCCGTCAATGGCAAAGAGCTAGAAACAGATGTCACCGCAGCGGTTTCCCTCAAAGCCCGGCCAAATGGGTCCAAGGAGTTGCCCATAAGGTCGAACAACGCTGCAAAGAAACAGGGTGTGTCGAAACAGGTGTTGGGCAGATGTGAGAAATGTGGCTACATGTCAAGTCAGGCAATGTGCCAGGCTTGCATGCTGTTAGAGGGCCTCAACAAGAATAGGGCTCAGATTCAAATATAGCACAAGATACCCGACACGGTTTAACCGTGTCCCTGTTGGCCAAATATAAAGTCATGAATTGCTTGCACTGTCGCTCCTAATAGAATCTTATTGATG…	1993
VP1G_09356	-	KN714804.1:26843-28843	GCCAGGTCACAAGCAAGACAATGAATGACCGTAAGCAGGTGTCACTGACTGGAGCCTACGTTTTTTATCAGATCCGATCCATACATACCGACCTGGGTACTAGACCAATACTACCACTGTCCACTGTACCTAAACCACTTAAGTAGGTAGGTAGGTAGGTAGTCGAACCACTTGGGTAACCCCAGATCTCTTGTTGATAGTCTCCAGGTCTGCAGGTCTACGATAGCGATCATCGGTAAGGATCGTGGAGCTTTCTGTAAGTCAATCAACTAAGAGTGTCCGGGTTTGAAAAGTACAGTGTACGTAACTATCTACCTAACCTTGGTAGATACCTAGGTATATATGGATCTGTAGTGCAGGTGGTACTTTTACAGATGGTAGATACGGGTAGGTACTTAG…	1993
VP1G_09382	-	KN714805.1:27480-29480	TTCTCGCCCGTCAGCTTAGCCAGATACTTGAATTCCAGCTGAAGTGTCGTAGCCTCCGCGGTGGACGAAGCACCGCCGTCGTCGTGAGATGGCAGTCCCTCATATTTGCCCAGATTGACGCTCGCATAAGGGACTCCGGATTCAGAGTCAAATGCTGCGATTAHFTAAGTCTTTTGCCTTCTCCAGGTACAGGTCCTCTCCCGGGGCGCCAGGATCATCGTCGGCTATAGGTGCCAAATTGGGGAACTCATTCGATAGATAATGCGCGGACAACAAGCCACCCATCATGCGGATGGTCGTTTCGAAGGTGTTCACATCCTGGTCTTGGTCCCAAGTGAGAGAGGTTGATATCCACTCTCTCGCGTGCGTGAGCCGGCTGGTAAGGTTCATGAGCATCAT…	1985
VP1G_09488	-	KN714810.1:2563-4563	GAAAACGGTTTACTCCCGCCCGTACACATACATATAAACATACATACATATGCAGTCTTGGCGATCTCAGCCCGAGACCCCCGAGAAGGGCCTTCCATGAAAATCTATTGGCGGCCCGTCAAGAGCCCGAGGCCGAGTCTCGTGAGCAATTGAGGGACTGAGAGATGTTGGTTTTCTCATTGTCGGGAAAAGGAGGGAGGACCTTGGAAGGGACAGTGTTTCCGAGCCTGTGCTCAACGAGGCCGCCCATCCGCCGTCTTTCCGACCGACCCGAAGTTTGGCTCCAGCATCAGATGGGCAAGTGAATGAATGATCATGAATGCTTCCAAHFCCCGTCGTTCGTCGCCGACACTGAGCTGAAGGGAGCAAGTTGACGGACCTGCGGGGACATTAAATCCC…	1993
VP1G_09494	-	KN714810.1:19873-21873	TCTCTTCCAATGCCGTCATGTCTACACCCTCCCAACTGTTACATATCGGCCCGTCTCAGTTACACATCTGGTTCCATCCCATAATAATGAGTCGACGTAATGTCCATTCACATATTTGAACGATTCCAGGGCGATGTCATGTTTTGAAGCGCTTGCTTGGGCGCCATGCATTTTGTGACGTTCAACCGAATGTCTAGTTCATCGCAGAGCTATCAACGATACCTATAATCGTATCATGHFCACATGACCATTCCAGATACTTATTTGGTCATGTGCGTAGATGATCGCTTGGGCATTTCACAATATATTCTGCCCTCGCTTTCAACCAGCATGCAGAACTGGCCTCGCCAGCTCGTGGGCAAACCAAGCGAGCCTCTTCAAAGGAGGCTCTTTCAAAGG…	1993
VP1G_09505	-	KN714810.1:43563-45563	TGCCATTCCGGATGACATACTGCTCGCCAGGGTGCAACTTACGCATGCGGTTGACTTCGTCTGGGTTGTTGCCAGTCTGGTCGACAGAGAGGGGTGTTGCAGTCCACTTGCCGTTGTCGGCCCGACGTCCCAGAACGGCGCGCGAGTCTCCAGTACAGGCTACACGCAGCAGGTTCGACTTGCTATCGTAGAAGGACAGCAGAGCACACGATCCAGACAAGGCTGGCGCGAGTAGCTCTGCAGCGACAGACCGAGAGTTGGACTTCAGCACTTCCTGCACGCTTTGGTGAACAATCTCATCGTCAAGACGCAAAAAGCCTTTCTTGATGGCAGCATCGACAGCATCCGAGGTGGGTGAGTTCCCGCCGGCTTTGTATGTGTCGTTCACCTCGCGCGCGA…	1993
VP1G_09520	-	KN714811.1:16999-18999	CAAGTCGCCTGGTAGTCGTGGCTGGAGATTTGTTAGGATGCCTCGTGCAAAGGATACACCAATCGTAGGATTGAGCTCCCTAGCCGCTCCAGAGATCGATTCGTATGGATTGGTGATGTAATAGGGATTCACAGCGGCACTCCCCGTCCCACCAGTGGTGGGAGTCTTAGCATTCGGCCCAATGATAGCTAACTTCTTGATCTTCTGTGGCATGAGAGGCAGGATCCCGCTGTTCTTGAGTAGCACGATACCACCTGATGCTGCTTCCCGGGCGGTCTGGCGAAATTCAGGGAGATCCGAGTCCAGTTCCTGATCTGCTTGCTTCCTTTCAGGGTCCAGGAGGCCAGCCCGCTCGAGAAGCCGAAGCAGTCTCATCACGGAGGCGTTCAGATGGTCTTT…	1993
VP1G_09548	-	KN714812.1:33293-35293	AGTCCTGCCTATCCTGAGACCAATAGGCCGGTCCAGTCTTGCCGTCATTGAACATTACTATCTGGCTGGCCTCTCTGATTGCGGAAAATGCATCCCCGCGCCCATACACCATGAAGGCATCCGTAGCGTTGCCCTGGAGCAGCTTGGCGAGGCTGTCTGCCGCAAAGTACCACTGTTTTTGGGGGCTATACATAAATGCAAATATGCCATCGCGCAAGACCTTGGCATAATCGAATAGGCCATAAATAGTGTTGTTGACGTAGACACTCAGGGGTTCATCCTTGAGTTTGTCCAGGAAGGAGAACACCGCGTCCCTGAGCTCGCCTCCGGTACTACCGAATGCGGCGAGTGGGCAGTTATCTGATCCCGCCTTGATACACTCATCGAAGAAGCCCTGGA…	1993
VP1G_09600	-	KN714814.1:30328-32328	TTGAGGGAGACGTCAACCCAGTTCGTGACTTGGAGATCATTGCCGAGGAGCTGAGGTTGAAGGATATCGAGTTTGTGGAGAAGGCCCTTGAGGCACAGAAGAAGAAGACCCGTCAAGGTGGTCAGAGTCTTGAACAGAAGAAGGCGAGAGAAGAGGAGGCCACGATAGAGAAGATTCTGGCGTGGTTGAAAGACGGCAAHFAAGGGTGACTGGGCTCCCAAGGAGGTAAGCTCACATTTTCGATTTCACTCCCATCCCACCCAGCCAACCCCCTCTGTGTGTCTGGCATGATCCAGCACACCTTTATGATGACAAAAGGCGATAGTGCCTGATCTAATCCCAGCTCGTTGAATGCCTCACCAAACAACGCAAGAGTGCATACTGAGATAAAAATTCGTC…	1993
VP1G_11409	-	KN714822.1:36952-38952	CCGGCGCAAGCAGTAATCCCAACTCCTCACCGAGGTHFATCATGCTCGTGGTTATACAGGTCTTCAAAGAGGTAGACGCAGTACACCGTCCTCCTCTTGGCCTCGGCGATGATCCAGCTTTCCCACGCCGGGACGGCAGCAGGCGACTGACCGACGACCTCTTCCGGGCAAACAATACCCGCTGTGGAGACCCTGGCTGCCAGATCGTGCAATGATGTGATTAAACCAGGACTAAATATCTCAAGCCTTGTGCGCGTCTTGCAACTCGAGTATGCATGGATTGACAGGAGTAAATATGCCTGCAAGGCGGATAGGGCATGAAGGTGATCATCTAAACCTTGAGATAGTGTGCTTTTCTCAATGTCACTTGCCAGCCGCGACATTTCTCTCTGCACACTA…	1993
VP1G_09854	-	KN714830.1:31931-33931	TCTAAACGAGGAAGAAGCAGCGGGGTTGTCGAAAGCCATACGATAGTCATCGCCATTGTGGGAGAGGACGGGCAAGCCCTTCTGGGCTTGGTCCATTGGAATAGTCAAGTCTTGCACAACCGTGACAGGGAGGGAAGCTGGCGCAGTGATGTACCAGACCTGCTTGCCGTCCATCTTAGCCTTCTCAAAGAAGCTTGCGACATCTGAGGCATCAACATTGCCCTCTAGCTTGCGCAGATGGAAGTCGGGTGCCACAAACTCAGGTACAGAACCGCTGCAGGGCTTGTCAGTCATCCGATCAAGGCCAAAGAGGTCTGTTAGAACTTACACAGTCGTAGGGTTGCCACCATTCGTCAGAGCCGTTGACTGGTCTACCATCTCTACATCACCGTCGTCATC…	1993
VP1G_10003	-	KN714840.1:28183-30183	CGAGGACAGCACAAATTCTTGCGCATTCATATCATGACGCCGGATGCACCTCCTGGCCAGATGCTTACCCTCGATGTGACGACAGACATGTATATCGAAGAGGTGCTCGAACTCGTCTGTCGAAAGCGCAATTTGGACAAGAACATCCACATCCTCAAGATCCCCAACTCTGGCGCCATCGCCCTGCTTGACCGGCCAGTGTCAGCCATTGGTACTATGCAGGACCTGGAATTGCACAGACGTCGTTTCGGTGATCCTACACTCAGTCAATCTCCTGCCGGTCACTCGCCAGGAGGCCGACTGTTATTTTCAGAGCTGGGCGTAGGGGGAAAGAAGAGCTCCAAGACGAAGGGTATCCACCCGCTAGCTAAAGAGGCATTGGCCCAGGAAGAGCTTAGT…	1993
VP1G_10039	-	KN714843.1:29800-31800	AAGCTCACACAGGAGTTCGGCACCAAGCTTATCGACCAGGCGCTTCTTGACCGGTTCGAGCAGGTCACGGGCCGGAAACCACACCACTTCATGCGCAGGGGCGTCTTCTTCAGCCACCGAGACCTCGAGGTCATCCTCGACCGCTACGAGAAGGGAGAGCCGTTCTTCCTGTACACGGGCCGCGGGCCAAGTTCCGACAGCATGCACATCGGCCACACGATCCCCTTCACCTTCACCAAGTGGCTGTCCGACGTGTTCGATGCGCCCCTCGTCATCATGTTGACTGACGACGAGAAGTTCCTGTTCAGCGAGAAGAGGAAGAGGAAGGAGGTCAAGGAATTTGCGCGCCAGAACGCGAAGGACATCATTGCTTGCGGCTTTGACCCAAAAAAGACCTTC…	1993
VP1G_10153	-	KN714853.1:10387-12387	GCTGGCTTATTGCATCGTTCCCAACCCATATATATTTCAAGCGATCCCATGTGCTGGAGGATGCCTGACCCGGCTTCTGAGCCTCACTACTCTCTGGTTCTATTTCCTGTTTGATAGATGGCTCATTAAAGACAAGCCTGACTTCTTCACTCGTGACGACCCTGGGTGGGATCATGATCTGCTCCAGCTGGGATAACGCTTTGGTAAGGGCCAGGTGGTGTCCAGAAAAAAAGCGGCGGGATAACGTGCGACTTGAGGTGATGGGGGCGTACAGCCAAGCACGTGGCGTGCCGGCATCGAGGAGTATGTGTGTGAGGCCGAGCCTGTCTATGACTTTGTCAAGAGCTGCGGCGTCACGGTTTGTATCCACCCAGACGGCAGCCAATACAGCTTCGATCG…	1993
VP1G_10160	-	KN714853.1:25988-27988	TATCTCGCCTTCAACAACACTTTAAATCCTTTAGTCACTCCTTGAAACCGACACAACCAAHFCGCCGGAGATGAACCCACCACCGTATCGGAACCTCTCGACCTGGTTCGTCTTCTGCTAGACGAGGTCGTATTTGTGAAGCTCAGGGGTGACCGCGAACTCAAGGGTAGACTCCACGTATGTTTGACCCCAGCCGTTATCCCTCTTCCTACTGCTCACCATCACTGACACCCCTGCGCCTTAGGCATATGATAGCCATTGCAATCTAGTGCTGGGCGATGTAGAGGAGACAGTCTACGTGGTGGATGACGATGCTGAAAATGATGAGGTCAAGACTGTCAGCAAGAAGTCTGAGATGCTCTTTGTTCGAGGTACGAATTCTCATCTACAAACTCTGAT…	1993
VP1G_10184	-	KN714855.1:31174-33174	TGAGCGAGATAGATTCATCAGATATTTGGAGGGGGTTTTAGAAAGATGAGGTGGCCCGAACCCCTGCAGCTCGGCCCCGGGCCAAAACTGTCCAACGCAGTGAACTTAGGGGGTAAGGACGGGGCTCATCTGTCTTGAGACTCCCAAAGTTAACTCATCAACGGTCGACTAATACTAGTCGCCTGTAGATAGGAGTGAGTATATGGGTCATAACGTTCTAGATATATTCCGTACGTACCACATCAAGAAATGGCAGAGGAGGGTGGTCAGGTACCCTAACCCTACAGAGGCCACCTGCATACTCAACAGAGTTGATAATAACCTACCAGCCTACCTACCTAGGTAGGTCCTTACGTAGCATAAGTATGCAATATCTTACTCTGGCCATTGCCCGGATTA…	1993
VP1G_10255	-	JUIZ01002576.1:14534-16534	CTGCAGCACGCAGTGTGGCACGCAGTGTGGCAAAGACGGACAAAGCAAGGCGGGGGATCGGGCCGCGGGCCGCGGGCAGATATCCACGTACTTGCCATGGAGGCAGTCAGGCAGTGAGGGGGGAGAGAGAGAGAGAGAGAGATGTGTCCCAGGACTTCCAGGGTAAGCTGGTAAGATAAATGGATCATTCGGATGGTGGATGGACGGAAGTCGGCCTGGCGATGCCAACTCAACGGCTGCCGCCACCAACACAGGGGCAGCAGCAATATTCAACGTGCTGATTGGCCAGGCCCGACCTAAACGGTCTGACGGTGTGGCATATAGCTGATAAAGGGAGGGGGGGATATATGTTATGCATGAATACCTCATCTCACGTACCGATCTGGAGCTCTCTGTTTC…	1993
VP1G_10311	-	JUIZ01002602.1:9142-11142	CGAGCATCAAGCTGTGGAGGACCAAGGAAGAGCTTGAAGGCCTGGTCGACATGTGGGCATCCAAGATGCTGAAGGGAGAAGAGACAGTGCCTGTGTACGTTCACAATGGGAGCTCGAGCTTCATTGGCAACAACHFCCGCTTTCCGCAAGGACAAGCCAAGTAGCGTGGGAGACTGGGTGGGAAATCGTTCCGAAATGAAGTACGCAACACAGGAGGCGCCGGAACCTGAGACACAAGTGGAGGATAGTACGCCTCTGCTCTCACTGGGGAACTCGGCGCGGAAAGAGATGATCCTTGAACGGCTACCATACATGGCACACATGACCAGGCGCCGACGCACGCCGTTCTACTCGATGGGCCTACGGGATATTGAAAAGGTTGTGTCCTTCCAGGGGATT…	1993
VP1G_10318	-	KN714870.1:8915-10915	AACCGCTGCCTACTCCTCCTTCTATCAAGGTAAGACTAGAGGCAGAAAGGACGAAAGCGAACAAGCACTACCTCTCTACCGCGTTTTGATACTTCTGTCAACAATAGCTCATCACGTTCTTTGTGTGCGGGTACGCTGACAGCTTCATGCTATTGCAGTTAACCAACCAAGCCCATCTTCGCCGTCTTCTCATCACAATATCACAGAATGGCTCCGCTTGATACCGAGGCCCAGTTCAAGTTCCTCATCTGCTGCATCAAGCACACCAATGCTGGCAAGGTATGGAGCAATAGAGATCCCTTGCATTGTTCAATCTGAAGGCTTACTAAAAAAAAGCCTGACAGGTTGACTTCGGCGAGGTCGCCAAGGAGCTTGAGATCGTCTCCAAGGGCGCTGCGT…	1993
VP1G_11508	-	KN714872.1:442-2442	CTTGATATTATCACAGCTCACAAATGGGGGAAACCACGCGGCTCCCATGCCCAGCGTTCCGGACGTCCCTGCCAGTCTCCTTCCAGGATATCGTTCTCCACAACCAGCAGGGACCGAAAGCGTCGCCTCGGGCTACTCCAATCCATCTAAGTACTCCAACACCAGTCACCAACGGGACTGGTCGCGCGATGCTGCGGAGCCGCCATCCGTCCCTCGCTTCCAAGACCGCGACCGGCCTTTGGCCCCTGCCGGCATACACGGCCGCAAGCGGAGTAATACAGGCGGCCACGTCCCGCCTCCCATATCGTTCCGTGGGTTCTCCAGCCCGAGCCAGCACGCCCCGACCAATAGCCAGTCAACCGGCACGGGCTCGTCGGATCTTTACTTGAACCCATCCAA…	1993
VP1G_11480	-	JUIZ01002633.1:1989-3989	CCGACATCGACCTCATCGCATCACTTTACCCCTTGGGACTACTGTCCAGCCACATAACCGCTGTGCTGGAAGGAAGTCTACATTATGTTACAGCGGAAGACTTGGAGTCCGCCCTTCGCAGCGAACGAGGAGCAACTGAGCCTCTGGAAGAAGTAGCGTCGACCTTGGGGGATGAAACGCATCTAGAGCTACGTTTCAGTAAAGGCCCACGAACCACACGAAACTGGGGTGGTCTTGGGCGACACTTCTTCAGGTAATGATATTATTTTGTTGCAGAAACAAGCTTATATATATTTTGTGGTTTGATAAGTGGTAGTCAAGCCAGGCGGAGCCAACATGGAGCCAAACACGGGCGGGGTAGGTTATGTTGGCCTGGCCACCCTGGGGCACACGGCACCA…	1993
VP1G_10385	-	JUIZ01002633.1:3653-5653	TGCGGACGAGCCGGGGCACGGTATCGAGGACGCCGCTAATCTGGCAACTATGCGGTCCGATATCCGCAGCCTCTTCGACTCGCACCGATTCGTGATCGTCCCAAAGCCGTCCACTACCTCGACGACTTCGAGCTCGACCTCCTTCGCACTTGCTGTGCACGTTCTCCAAGAAGGATCAGACGGCATCGTCCCGCTGCATCATAACGTATCGATCCAGCCATCCAGTGCGGCCACACTTAGTCGTCACTTTCTCTTTGCACGGTTTGCCCTCTCTATATTCACGCTTGCTAAAAGCTTTGTGGATTCCTTTGCTCTTCGATATCTTTCAGTAACAAAGCTTGAGGAAAGCGCTACCAAGCTTGCATGGATGAGTGGCCAGCAGCTTGCAAGGTATCGCGA…	1993
VP1G_10411	-	KN714883.1:3141-5141	TTCGGCCCTGTCGGTTAACAGTCGCCAGAGCCAGGACACCGGCGAGTACAAGATGAGTGGTATGTTCCCGCACGATTGCCCAAGCCGTGGAACGCCCAAACCTTCCAGTGCCACCCTCCCCCCCCCTTCCCCACGCCAAGCGCTGCAATCGATAAACGAGTGTCATTCGGTTGTCGAAATAATGCACCTGCCAATTGCAAGATGGTCTCAACTGACAGCGTTTCGGTTTCGCAGTGGTCAATGACAGCGGTGTCTACCTGCCGCCATCTCCCACCGCCGAGGACAAGGCCTCGTGGCCTCGCCGCTACTTGTCGCGCACCTCGACGGACAAGAGGAGCGAGGCGGGAGACATAGAACCCTTCGGCATCTCGAGGGAATCATTTGATTCCTACCGCCGGT…	1993
