# Supplementary material for: The Transcription Factor VpxlnR Is Required for the Growth, Development, and Virulence of the Fungal Pathogen Valsa pyri
Source: Front Microbiol. 2022 Mar 3;13:784686. doi: 10.3389/fmicb.2022.784686 (PMC8928461; doi:10.3389/fmicb.2022.784686)
Supplement: Supplementary file 8 [file Table_3.xlsx]

## Sheet: Sheet1
TABLE S3 Target genes have PHI hits
Gene	phi acc	ortholog	function	Evalue	fungi
VP1G_04075	Q5A1D3	CEK1	reduced_virulence	3e-37	Candida_albicans
VP1G_00921	Q8Y0J2	fabG1	lethal	8e-25	Ralstonia_solanacearum
VP1G_07293	Q8Y0J2	fabG1	lethal	3e-24	Ralstonia_solanacearum
VP1G_00743	Q4WMS3	MAK5	lethal	4e-30	Aspergillus_fumigatus
VP1G_01698	Q4WMS3	MAK5	lethal	1e-36	Aspergillus_fumigatus
VP1G_09331	Q4IEV4	GzWing009	lethal	2e-72	Fusarium_graminearum
VP1G_03969	I1S1M0	GzZC144	lethal	1e-06	Fusarium_graminearum
VP1G_08434	I1S1M0	GzZC144	lethal	2e-08	Fusarium_graminearum
VP1G_10966	I1RYF8	FGSG_09408	lethal	5e-10	Fusarium_graminearum
VP1G_07343	I1RXJ3	GzZC166	lethal	6e-25	Fusarium_graminearum
VP1G_02574	I1RFX8	GzOB014	lethal	1e-77	Fusarium_graminearum
VP1G_04513	I1RCH5	GzOB009	lethal	5e-144	Fusarium_graminearum
VP1G_02564	I1RB90	GzZC298	lethal	1e-34	Fusarium_graminearum
VP1G_04455	I1RB90	GzZC298	lethal	9e-59	Fusarium_graminearum
VP1G_00306	P87199	KIN2	reduced_virulence	3e-60	Ustilago_maydis
VP1G_02696	Q9P304	AOX1	reduced_virulence	2e-10	Passalora_fulva
VP1G_03613	Q9P304	AOX1	reduced_virulence	1e-27	Passalora_fulva
VP1G_02203	Q92207	HOG1	reduced_virulence	4e-07	Candida_albicans
VP1G_03516	Q92207	HOG1	reduced_virulence	8e-07	Candida_albicans
VP1G_00841	Q8J214	CRU1	reduced_virulence	3e-06	Ustilago_maydis
VP1G_02856	Q8J214	CRU1	reduced_virulence	2e-09	Ustilago_maydis
VP1G_05247	Q8J214	CRU1	reduced_virulence	5e-11	Ustilago_maydis
VP1G_04920	Q7Z9Z4	GAT1	reduced_virulence	2e-25	Candida_albicans
VP1G_01660	Q7Z8E8	CSH1	reduced_virulence	2e-16	Candida_albicans
VP1G_07876	Q7Z8E8	CSH1	reduced_virulence	3e-19	Candida_albicans
VP1G_01154	Q0P7K6	clbP	reduced_virulence	1e-06	Escherichia_coli
VP1G_03128	O14427	CLA4	reduced_virulence	4e-30	Candida_albicans
VP1G_06557	P52496	LIG4	reduced_virulence	2e-17	Candida_albicans
