# Supplementary material for: The Transcription Factor VpxlnR Is Required for the Growth, Development, and Virulence of the Fungal Pathogen Valsa pyri
Source: Front Microbiol. 2022 Mar 3;13:784686. doi: 10.3389/fmicb.2022.784686 (PMC8928461; doi:10.3389/fmicb.2022.784686)
Supplement: Supplementary file 9 [file Table_4.XLSX]

## Sheet: Sheet1
TABLE S4 Promoter-binding site prediction of the five target genes
Target genes	Putative Motif (Red)
VP1G_09520	GGGCTTCAGATATATCTCGCGCAGCGTCCGCTCGTCAATCTGCTGATTCA
VP1G_03128	CTAGACAGTCTATACATTGGCAGCCTACATCTATCTGGGCAGTTTACGCC
VP1G_02856	TTCACTGCTGGGTAAAAGAAGGCGTCGTCGGAGGCCATTAACTTCTGGCC G
VP1G_06369	CCGACTCGTGGAAAAAGGAGGCTCACAATGAGGGGATCGTGACGCTACTG
VP1G_03782	GATAGGTACGCAAATAAGACCCCCTCGTCCGCCCTCCCTCATGTAGCTCG
